# Supplementary material for: Genetic predisposition to tinnitus in the UK Biobank population
Source: Sci Rep. 2021 Sep 13;11:18150. doi: 10.1038/s41598-021-97350-z (PMC8437971; doi:10.1038/s41598-021-97350-z)
Supplement: Supplementary file 1 — Supplementary Information 1. [file 41598_2021_97350_MOESM1_ESM.xlsx]

## Sheet: APAF1 rs767754397
CHR_A	BP_A	SNP_A	CHR_B	BP_B	SNP_B	R2
12	98723142	12:98723142:T:G	12	98723142	12:98723142:T:G	1
12	98723142	12:98723142:T:G	12	98745375	12:98745375:D:9	0.0253293
12	98723142	12:98723142:T:G	12	98745375	12:98745375:I:8.02	0.0134865
12	98723142	12:98723142:T:G	12	98745375	12:98745375:I:3.02	0.00922678
12	98723142	12:98723142:T:G	12	98745375	12:98745375:I:7.01	0.00617284
12	98723142	12:98723142:T:G	12	98745375	12:98745375:I:18.01	0.00616042
12	98723142	12:98723142:T:G	12	98745375	12:98745375:D:5	0.00607739
12	98723142	12:98723142:T:G	12	98745375	12:98745375:I:13.01	0.00595181
12	98723142	12:98723142:T:G	12	98745375	12:98745375:I:15.01	0.00591094
12	98723142	12:98723142:T:G	12	98745375	12:98745375:I:7.02	0.00305214
12	98723142	12:98723142:T:G	12	98745375	12:98745375:I:14	0.00241242
12	98723142	12:98723142:T:G	12	98745375	12:98745375:I:9.01	0.00235763
12	98723142	12:98723142:T:G	12	98723141	12:98723141:A:G	0.00235492
12	98723142	12:98723142:T:G	12	98745375	12:98745375:I:22	0.00173611
12	98723142	12:98723142:T:G	12	98745375	12:98745375:I:16	0.00158336
12	98723142	12:98723142:T:G	12	98625280	12:98625280:A:G	0.00124033
12	98723142	12:98723142:T:G	12	98745375	12:98745375:I:20	0.00107985
12	98723142	12:98723142:T:G	12	98745375	12:98745375:I:21	0.00107985
12	98723142	12:98723142:T:G	12	98745375	12:98745375:D:7	0.000886525
12	98723142	12:98723142:T:G	12	98516514	12:98516514:A:G	0.000851304
12	98723142	12:98723142:T:G	12	98745375	12:98745375:I:23	0.000786202
12	98723142	12:98723142:T:G	12	98745375	12:98745375:I:11	0.000780212
12	98723142	12:98723142:T:G	12	98598064	12:98598064:D:1	0.00073583
12	98723142	12:98723142:T:G	12	98745375	12:98745375:I:5.02	0.000698118
12	98723142	12:98723142:T:G	12	98613578	12:98613578:T:C	0.000629697
12	98723142	12:98723142:T:G	12	98745375	12:98745375:D:10	0.000595238
12	98723142	12:98723142:T:G	12	98745375	12:98745375:I:24	0.000595238
12	98723142	12:98723142:T:G	12	98613845	12:98613845:C:T	0.000576238
12	98723142	12:98723142:T:G	12	98537402	12:98537402:G:A	0.00055669
12	98723142	12:98723142:T:G	12	98624716	12:98624716:A:T	0.000556647
12	98723142	12:98723142:T:G	12	98894909	12:98894909:C:A	0.000556362
12	98723142	12:98723142:T:G	12	98894589	12:98894589:C:A	0.000556361
12	98723142	12:98723142:T:G	12	98515773	12:98515773:C:T	0.000556032
12	98723142	12:98723142:T:G	12	98516055	12:98516055:C:T	0.000556032
12	98723142	12:98723142:T:G	12	98516162	12:98516162:C:T	0.000556032
12	98723142	12:98723142:T:G	12	98516251	12:98516251:C:T	0.000556032
12	98723142	12:98723142:T:G	12	98516256	12:98516256:G:A	0.000556032
12	98723142	12:98723142:T:G	12	98516309	12:98516309:C:T	0.000556032
12	98723142	12:98723142:T:G	12	98531830	12:98531830:A:G	0.000556032
12	98723142	12:98723142:T:G	12	98533845	12:98533845:A:G	0.000556032
12	98723142	12:98723142:T:G	12	98534477	12:98534477:I:1	0.000556032
12	98723142	12:98723142:T:G	12	98534565	12:98534565:C:G	0.000556032
12	98723142	12:98723142:T:G	12	98534781	12:98534781:C:A	0.000556032
12	98723142	12:98723142:T:G	12	98534819	12:98534819:A:G	0.000556032
12	98723142	12:98723142:T:G	12	98535150	12:98535150:A:G	0.000556032
12	98723142	12:98723142:T:G	12	98535476	12:98535476:A:G	0.000556032
12	98723142	12:98723142:T:G	12	98535579	12:98535579:T:G	0.000556032
12	98723142	12:98723142:T:G	12	98595453	12:98595453:G:A	0.000556032
12	98723142	12:98723142:T:G	12	98601506	12:98601506:A:C	0.000556032
12	98723142	12:98723142:T:G	12	98614227	12:98614227:A:G	0.000556032
12	98723142	12:98723142:T:G	12	98624304	12:98624304:G:C	0.000556032
12	98723142	12:98723142:T:G	12	98626472	12:98626472:G:A	0.000556032
12	98723142	12:98723142:T:G	12	98626501	12:98626501:D:2	0.000556032
12	98723142	12:98723142:T:G	12	98626519	12:98626519:G:T	0.000556032
12	98723142	12:98723142:T:G	12	98644495	12:98644495:C:T	0.000556032
12	98723142	12:98723142:T:G	12	98644540	12:98644540:C:T	0.000556032
12	98723142	12:98723142:T:G	12	98648260	12:98648260:A:G	0.000556032
12	98723142	12:98723142:T:G	12	98648297	12:98648297:T:C	0.000556032
12	98723142	12:98723142:T:G	12	98648451	12:98648451:G:A	0.000556032
12	98723142	12:98723142:T:G	12	98648677	12:98648677:D:3	0.000556032
12	98723142	12:98723142:T:G	12	98649642	12:98649642:G:A	0.000556032
12	98723142	12:98723142:T:G	12	98659266	12:98659266:T:C	0.000556032
12	98723142	12:98723142:T:G	12	98662762	12:98662762:C:T	0.000556032
12	98723142	12:98723142:T:G	12	98665712	12:98665712:T:C	0.000556032
12	98723142	12:98723142:T:G	12	98670962	12:98670962:G:T	0.000556032
12	98723142	12:98723142:T:G	12	98680325	12:98680325:G:A	0.000556032
12	98723142	12:98723142:T:G	12	98699619	12:98699619:C:T	0.000556032
12	98723142	12:98723142:T:G	12	98703580	12:98703580:A:C	0.000556032
12	98723142	12:98723142:T:G	12	98712361	12:98712361:G:A	0.000556032
12	98723142	12:98723142:T:G	12	98723182	12:98723182:T:C	0.000556032
12	98723142	12:98723142:T:G	12	98723207	12:98723207:A:G	0.000556032
12	98723142	12:98723142:T:G	12	98744813	12:98744813:T:C	0.000556032
12	98723142	12:98723142:T:G	12	98745146	12:98745146:T:C	0.000556032
12	98723142	12:98723142:T:G	12	98745477	12:98745477:G:C	0.000556032
12	98723142	12:98723142:T:G	12	98773129	12:98773129:G:A	0.000556032
12	98723142	12:98723142:T:G	12	98798934	12:98798934:C:T	0.000556032
12	98723142	12:98723142:T:G	12	98800931	12:98800931:C:T	0.000556032
12	98723142	12:98723142:T:G	12	98894747	12:98894747:T:C	0.000556032
12	98723142	12:98723142:T:G	12	98895061	12:98895061:T:C	0.000556032
12	98723142	12:98723142:T:G	12	99155009	12:99155009:A:G	0.000556032
12	98723142	12:98723142:T:G	12	99399697	12:99399697:G:A	0.000556032
12	98723142	12:98723142:T:G	12	99504438	12:99504438:T:A	0.000556032
12	98723142	12:98723142:T:G	12	99648499	12:99648499:A:G	0.000556032
12	98723142	12:98723142:T:G	12	99648545	12:99648545:T:C	0.000556032
12	98723142	12:98723142:T:G	12	98666135	12:98666135:A:G	0.000556031
12	98723142	12:98723142:T:G	12	98781087	12:98781087:G:A	0.00055603
12	98723142	12:98723142:T:G	12	98598378	12:98598378:G:C	0.000556019
12	98723142	12:98723142:T:G	12	98745375	12:98745375:I:6.02	0.000498941
12	98723142	12:98723142:T:G	12	98745375	12:98745375:D:4	0.000479966
12	98723142	12:98723142:T:G	12	98712338	12:98712338:G:T	0.000398115
12	98723142	12:98723142:T:G	12	98712339	12:98712339:T:G	0.000398115
12	98723142	12:98723142:T:G	12	98667497	12:98667497:T:C	0.000386631
12	98723142	12:98723142:T:G	12	98782062	12:98782062:A:G	0.000381089
12	98723142	12:98723142:T:G	12	98715645	12:98715645:A:C	0.0003565
12	98723142	12:98723142:T:G	12	98745375	12:98745375:I:17	0.00032697
12	98723142	12:98723142:T:G	12	99649268	12:99649268:C:T	0.000319264
12	98723142	12:98723142:T:G	12	98745375	12:98745375:I:8.01	0.00030345
12	98723142	12:98723142:T:G	12	98745375	12:98745375:I:9.02	0.00029976
12	98723142	12:98723142:T:G	12	98745377	12:98745377:T:C	0.00029976
12	98723142	12:98723142:T:G	12	98703530	12:98703530:G:A	0.000298176
12	98723142	12:98723142:T:G	12	98534551	12:98534551:D:5	0.000259447
12	98723142	12:98723142:T:G	12	98723574	12:98723574:A:T	0.000258513
12	98723142	12:98723142:T:G	12	98532975	12:98532975:G:A	0.000258365
12	98723142	12:98723142:T:G	12	98533858	12:98533858:C:T	0.000258365
12	98723142	12:98723142:T:G	12	98534606	12:98534606:C:T	0.000258365
12	98723142	12:98723142:T:G	12	98535221	12:98535221:A:G	0.000258365
12	98723142	12:98723142:T:G	12	98544959	12:98544959:T:C	0.000258365
12	98723142	12:98723142:T:G	12	98593940	12:98593940:G:A	0.000258365
12	98723142	12:98723142:T:G	12	98593954	12:98593954:C:T	0.000258365
12	98723142	12:98723142:T:G	12	98598057	12:98598057:T:C	0.000258365
12	98723142	12:98723142:T:G	12	98600016	12:98600016:G:A	0.000258365
12	98723142	12:98723142:T:G	12	98644453	12:98644453:G:A	0.000258365
12	98723142	12:98723142:T:G	12	98648548	12:98648548:A:T	0.000258365
12	98723142	12:98723142:T:G	12	98648749	12:98648749:C:G	0.000258365
12	98723142	12:98723142:T:G	12	98665604	12:98665604:A:G	0.000258365
12	98723142	12:98723142:T:G	12	98744147	12:98744147:I:4	0.000258365
12	98723142	12:98723142:T:G	12	98895071	12:98895071:C:A	0.000258365
12	98723142	12:98723142:T:G	12	98895075	12:98895075:C:A	0.000258365
12	98723142	12:98723142:T:G	12	98895218	12:98895218:C:G	0.000258365
12	98723142	12:98723142:T:G	12	98895358	12:98895358:G:A	0.000258365
12	98723142	12:98723142:T:G	12	99246287	12:99246287:C:T	0.000258365
12	98723142	12:98723142:T:G	12	99399556	12:99399556:C:T	0.000258365
12	98723142	12:98723142:T:G	12	99399769	12:99399769:G:A	0.000258365
12	98723142	12:98723142:T:G	12	99648111	12:99648111:C:T	0.000258365
12	98723142	12:98723142:T:G	12	99648136	12:99648136:G:A	0.000258365
12	98723142	12:98723142:T:G	12	99648373	12:99648373:C:T	0.000258365
12	98723142	12:98723142:T:G	12	98649277	12:98649277:C:T	0.000258364
12	98723142	12:98723142:T:G	12	98732428	12:98732428:C:A	0.000258364
12	98723142	12:98723142:T:G	12	98744103	12:98744103:A:G	0.000258364
12	98723142	12:98723142:T:G	12	99246216	12:99246216:C:T	0.000258364
12	98723142	12:98723142:T:G	12	98715651	12:98715651:C:T	0.000258363
12	98723142	12:98723142:T:G	12	98745923	12:98745923:C:T	0.000258362
12	98723142	12:98723142:T:G	12	98625951	12:98625951:T:C	0.000258354
12	98723142	12:98723142:T:G	12	98723619	12:98723619:I:2	0.000242978
12	98723142	12:98723142:T:G	12	99155086	12:99155086:G:A	0.00022124
12	98723142	12:98723142:T:G	12	98727127	12:98727127:G:C	0.000221239
12	98723142	12:98723142:T:G	12	98649429	12:98649429:A:G	0.000214511
12	98723142	12:98723142:T:G	12	98745375	12:98745375:I:4.01	0.000200131
12	98723142	12:98723142:T:G	12	98773027	12:98773027:G:T	0.000198626
12	98723142	12:98723142:T:G	12	98744990	12:98744990:G:A	0.000194259
12	98723142	12:98723142:T:G	12	98527956	12:98527956:A:G	0.000188805
12	98723142	12:98723142:T:G	12	98516475	12:98516475:G:A	0.000179429
12	98723142	12:98723142:T:G	12	98545130	12:98545130:I:4	0.000173964
12	98723142	12:98723142:T:G	12	98626347	12:98626347:T:C	0.000171003
12	98723142	12:98723142:T:G	12	98644429	12:98644429:T:C	0.000169329
12	98723142	12:98723142:T:G	12	98744365	12:98744365:T:C	0.000168469
12	98723142	12:98723142:T:G	12	98745374	12:98745374:I:10	0.000159974
12	98723142	12:98723142:T:G	12	99649496	12:99649496:C:A	0.000159715
12	98723142	12:98723142:T:G	12	98808015	12:98808015:G:A	0.000159706
12	98723142	12:98723142:T:G	12	98515880	12:98515880:C:T	0.000159623
12	98723142	12:98723142:T:G	12	98531631	12:98531631:T:C	0.000159623
12	98723142	12:98723142:T:G	12	98532892	12:98532892:C:G	0.000159623
12	98723142	12:98723142:T:G	12	98534739	12:98534739:A:G	0.000159623
12	98723142	12:98723142:T:G	12	98594112	12:98594112:A:G	0.000159623
12	98723142	12:98723142:T:G	12	98708513	12:98708513:T:G	0.000159623
12	98723142	12:98723142:T:G	12	98708517	12:98708517:T:G	0.000159623
12	98723142	12:98723142:T:G	12	98829135	12:98829135:T:C	0.000159623
12	98723142	12:98723142:T:G	12	98832127	12:98832127:T:C	0.000159623
12	98723142	12:98723142:T:G	12	98895219	12:98895219:G:A	0.000159623
12	98723142	12:98723142:T:G	12	99504417	12:99504417:A:G	0.000159622
12	98723142	12:98723142:T:G	12	98706503	12:98706503:C:T	0.000159621
12	98723142	12:98723142:T:G	12	98708510	12:98708510:D:1	0.000159621
12	98723142	12:98723142:T:G	12	98535080	12:98535080:C:T	0.000159619
12	98723142	12:98723142:T:G	12	98666122	12:98666122:A:G	0.000156714
12	98723142	12:98723142:T:G	12	98725562	12:98725562:G:A	0.00015215
12	98723142	12:98723142:T:G	12	98671130	12:98671130:I:1	0.000151245
12	98723142	12:98723142:T:G	12	98745375	12:98745375:I:5.01	0.00015032
12	98723142	12:98723142:T:G	12	98745375	12:98745375:I:1	0.000143794
12	98723142	12:98723142:T:G	12	98625852	12:98625852:G:A	0.000143148
12	98723142	12:98723142:T:G	12	98745375	12:98745375:I:12	0.000136295
12	98723142	12:98723142:T:G	12	98895089	12:98895089:G:C	0.000135628
12	98723142	12:98723142:T:G	12	98745375	12:98745375:I:2	0.000135565
12	98723142	12:98723142:T:G	12	98531872	12:98531872:G:T	0.000129664
12	98723142	12:98723142:T:G	12	98895171	12:98895171:C:T	0.000129059
12	98723142	12:98723142:T:G	12	98644771	12:98644771:G:A	0.000127249
12	98723142	12:98723142:T:G	12	98546334	12:98546334:T:G	0.000118866
12	98723142	12:98723142:T:G	12	98598769	12:98598769:G:T	0.000117142
12	98723142	12:98723142:T:G	12	98895093	12:98895093:I:1	0.000110968
12	98723142	12:98723142:T:G	12	98626861	12:98626861:G:A	0.000110808
12	98723142	12:98723142:T:G	12	98732337	12:98732337:T:C	0.000110765
12	98723142	12:98723142:T:G	12	99084833	12:99084833:C:T	0.00011069
12	98723142	12:98723142:T:G	12	98732515	12:98732515:T:C	0.000110686
12	98723142	12:98723142:T:G	12	98531770	12:98531770:C:A	0.000110611
12	98723142	12:98723142:T:G	12	98533743	12:98533743:G:T	0.000110611
12	98723142	12:98723142:T:G	12	98597968	12:98597968:T:C	0.000110611
12	98723142	12:98723142:T:G	12	98613995	12:98613995:C:T	0.000110611
12	98723142	12:98723142:T:G	12	98625165	12:98625165:C:T	0.000110611
12	98723142	12:98723142:T:G	12	98626764	12:98626764:A:C	0.000110611
12	98723142	12:98723142:T:G	12	98662788	12:98662788:A:G	0.000110611
12	98723142	12:98723142:T:G	12	98667536	12:98667536:T:A	0.000110611
12	98723142	12:98723142:T:G	12	98677443	12:98677443:G:A	0.000110611
12	98723142	12:98723142:T:G	12	98708680	12:98708680:A:T	0.000110611
12	98723142	12:98723142:T:G	12	98725347	12:98725347:T:A	0.000110611
12	98723142	12:98723142:T:G	12	98725553	12:98725553:C:T	0.000110611
12	98723142	12:98723142:T:G	12	98744716	12:98744716:A:T	0.000110611
12	98723142	12:98723142:T:G	12	98745665	12:98745665:G:A	0.000110611
12	98723142	12:98723142:T:G	12	99246897	12:99246897:T:C	0.000110611
12	98723142	12:98723142:T:G	12	99648433	12:99648433:C:T	0.000110611
12	98723142	12:98723142:T:G	12	99654988	12:99654988:G:A	0.000110611
12	98723142	12:98723142:T:G	12	98625096	12:98625096:G:C	0.000110609
12	98723142	12:98723142:T:G	12	98662399	12:98662399:T:C	0.000110599
12	98723142	12:98723142:T:G	12	99244269	12:99244269:A:G	0.00011059
12	98723142	12:98723142:T:G	12	99244270	12:99244270:A:C	0.000110589
12	98723142	12:98723142:T:G	12	98535118	12:98535118:A:C	0.000110072
12	98723142	12:98723142:T:G	12	98545125	12:98545125:I:3	0.000107571
12	98723142	12:98723142:T:G	12	98703554	12:98703554:C:T	0.000101784
12	98723142	12:98723142:T:G	12	98598768	12:98598768:T:G	0.000101657
12	98723142	12:98723142:T:G	12	98723619	12:98723619:D:1	0.000101323
12	98723142	12:98723142:T:G	12	98832016	12:98832016:G:T	0.000100943
12	98723142	12:98723142:T:G	12	98614432	12:98614432:I:1	9.99993e-05
12	98723142	12:98723142:T:G	12	98732569	12:98732569:T:C	9.91341e-05
12	98723142	12:98723142:T:G	12	99399887	12:99399887:C:T	9.76565e-05
12	98723142	12:98723142:T:G	12	98545129	12:98545129:I:2.01	9.42411e-05
12	98723142	12:98723142:T:G	12	98598012	12:98598012:T:C	9.36859e-05
12	98723142	12:98723142:T:G	12	98534868	12:98534868:A:G	9.33042e-05
12	98723142	12:98723142:T:G	12	98544517	12:98544517:G:C	9.18604e-05
12	98723142	12:98723142:T:G	12	98744665	12:98744665:I:2	8.75666e-05
12	98723142	12:98723142:T:G	12	98593898	12:98593898:C:G	8.46246e-05
12	98723142	12:98723142:T:G	12	98545121	12:98545121:I:3	8.36549e-05
12	98723142	12:98723142:T:G	12	98598422	12:98598422:T:C	8.14925e-05
12	98723142	12:98723142:T:G	12	98624314	12:98624314:G:A	8.14925e-05
12	98723142	12:98723142:T:G	12	99504455	12:99504455:A:G	8.14925e-05
12	98723142	12:98723142:T:G	12	99648774	12:99648774:G:A	8.14925e-05
12	98723142	12:98723142:T:G	12	99655146	12:99655146:G:A	8.14918e-05
12	98723142	12:98723142:T:G	12	98677642	12:98677642:T:C	8.14906e-05
12	98723142	12:98723142:T:G	12	98624587	12:98624587:G:C	8.14887e-05
12	98723142	12:98723142:T:G	12	98712236	12:98712236:T:C	8.03487e-05
12	98723142	12:98723142:T:G	12	98895299	12:98895299:T:C	7.93296e-05
12	98723142	12:98723142:T:G	12	98744795	12:98744795:I:2	7.66475e-05
12	98723142	12:98723142:T:G	12	99443904	12:99443904:T:G	7.62734e-05
12	98723142	12:98723142:T:G	12	98545129	12:98545129:I:4	7.5218e-05
12	98723142	12:98723142:T:G	12	98599846	12:98599846:A:G	7.34092e-05
12	98723142	12:98723142:T:G	12	98723619	12:98723619:I:1	7.3408e-05
12	98723142	12:98723142:T:G	12	98744679	12:98744679:D:2	7.31174e-05
12	98723142	12:98723142:T:G	12	98598769	12:98598769:I:3	7.06175e-05
12	98723142	12:98723142:T:G	12	98515954	12:98515954:C:T	6.97441e-05
12	98723142	12:98723142:T:G	12	98708755	12:98708755:A:G	6.97441e-05
12	98723142	12:98723142:T:G	12	98665874	12:98665874:C:T	6.9422e-05
12	98723142	12:98723142:T:G	12	98744915	12:98744915:G:C	6.91538e-05
12	98723142	12:98723142:T:G	12	98534325	12:98534325:C:T	6.68999e-05
12	98723142	12:98723142:T:G	12	99648368	12:99648368:G:C	6.68999e-05
12	98723142	12:98723142:T:G	12	99443582	12:99443582:A:G	6.65751e-05
12	98723142	12:98723142:T:G	12	98745375	12:98745375:D:3	6.51481e-05
12	98723142	12:98723142:T:G	12	98895094	12:98895094:G:C	6.44475e-05
12	98723142	12:98723142:T:G	12	98745399	12:98745399:D:10	6.36585e-05
12	98723142	12:98723142:T:G	12	98545136	12:98545136:T:G	6.28795e-05
12	98723142	12:98723142:T:G	12	98744640	12:98744640:G:T	6.28049e-05
12	98723142	12:98723142:T:G	12	98626507	12:98626507:A:C	6.27972e-05
12	98723142	12:98723142:T:G	12	98723124	12:98723124:C:G	6.26625e-05
12	98723142	12:98723142:T:G	12	98544602	12:98544602:G:A	6.24501e-05
12	98723142	12:98723142:T:G	12	98534751	12:98534751:T:A	6.23692e-05
12	98723142	12:98723142:T:G	12	98613581	12:98613581:C:T	6.23569e-05
12	98723142	12:98723142:T:G	12	98535064	12:98535064:A:G	6.23557e-05
12	98723142	12:98723142:T:G	12	98532921	12:98532921:A:G	6.23199e-05
12	98723142	12:98723142:T:G	12	98534195	12:98534195:C:T	6.23199e-05
12	98723142	12:98723142:T:G	12	98727162	12:98727162:T:C	6.23199e-05
12	98723142	12:98723142:T:G	12	98782083	12:98782083:T:C	6.23199e-05
12	98723142	12:98723142:T:G	12	98894833	12:98894833:C:A	6.23199e-05
12	98723142	12:98723142:T:G	12	99154844	12:99154844:C:A	6.23199e-05
12	98723142	12:98723142:T:G	12	98531892	12:98531892:T:A	6.23193e-05
12	98723142	12:98723142:T:G	12	98613879	12:98613879:G:T	6.23174e-05
12	98723142	12:98723142:T:G	12	98531937	12:98531937:A:C	6.07445e-05
12	98723142	12:98723142:T:G	12	98527796	12:98527796:G:T	6.04565e-05
12	98723142	12:98723142:T:G	12	98545128	12:98545128:D:1	5.90307e-05
12	98723142	12:98723142:T:G	12	98723619	12:98723619:D:3	5.84982e-05
12	98723142	12:98723142:T:G	12	99648761	12:99648761:T:C	5.80883e-05
12	98723142	12:98723142:T:G	12	98516260	12:98516260:G:A	5.80868e-05
12	98723142	12:98723142:T:G	12	98533889	12:98533889:T:A	5.74419e-05
12	98723142	12:98723142:T:G	12	98626385	12:98626385:C:T	5.69382e-05
12	98723142	12:98723142:T:G	12	98535369	12:98535369:A:T	5.64022e-05
12	98723142	12:98723142:T:G	12	98598759	12:98598759:I:1	5.61635e-05
12	98723142	12:98723142:T:G	12	98515816	12:98515816:C:T	5.57199e-05
12	98723142	12:98723142:T:G	12	98659206	12:98659206:C:T	5.5568e-05
12	98723142	12:98723142:T:G	12	98799014	12:98799014:D:1	5.52241e-05
12	98723142	12:98723142:T:G	12	98745375	12:98745375:I:3.01	5.46114e-05
12	98723142	12:98723142:T:G	12	98666453	12:98666453:A:G	5.19491e-05
12	98723142	12:98723142:T:G	12	98545129	12:98545129:I:1	5.10021e-05
12	98723142	12:98723142:T:G	12	98699600	12:98699600:G:A	5.09469e-05
12	98723142	12:98723142:T:G	12	99246379	12:99246379:T:C	5.07503e-05
12	98723142	12:98723142:T:G	12	98545161	12:98545161:G:A	4.93855e-05
12	98723142	12:98723142:T:G	12	99244513	12:99244513:T:C	4.92373e-05
12	98723142	12:98723142:T:G	12	98634416	12:98634416:D:5	4.91856e-05
12	98723142	12:98723142:T:G	12	98534748	12:98534748:D:3	4.88726e-05
12	98723142	12:98723142:T:G	12	98894986	12:98894986:G:A	4.88696e-05
12	98723142	12:98723142:T:G	12	98533588	12:98533588:C:G	4.88309e-05
12	98723142	12:98723142:T:G	12	98534381	12:98534381:G:C	4.88309e-05
12	98723142	12:98723142:T:G	12	98626307	12:98626307:C:T	4.88309e-05
12	98723142	12:98723142:T:G	12	98745022	12:98745022:A:C	4.88309e-05
12	98723142	12:98723142:T:G	12	98751400	12:98751400:G:A	4.88309e-05
12	98723142	12:98723142:T:G	12	98895311	12:98895311:C:T	4.88309e-05
12	98723142	12:98723142:T:G	12	98732492	12:98732492:G:T	4.88279e-05
12	98723142	12:98723142:T:G	12	98598762	12:98598762:T:C	4.88131e-05
12	98723142	12:98723142:T:G	12	98723619	12:98723619:I:4	4.76804e-05
12	98723142	12:98723142:T:G	12	99655305	12:99655305:C:T	4.68535e-05
12	98723142	12:98723142:T:G	12	98599810	12:98599810:A:G	4.64366e-05
12	98723142	12:98723142:T:G	12	98598486	12:98598486:G:A	4.5885e-05
12	98723142	12:98723142:T:G	12	98706709	12:98706709:D:1	4.50904e-05
12	98723142	12:98723142:T:G	12	98624800	12:98624800:D:4	4.45741e-05
12	98723142	12:98723142:T:G	12	99053199	12:99053199:C:T	4.43697e-05
12	98723142	12:98723142:T:G	12	99649254	12:99649254:D:4	4.43336e-05
12	98723142	12:98723142:T:G	12	98614422	12:98614422:T:C	4.33051e-05
12	98723142	12:98723142:T:G	12	99154346	12:99154346:C:T	4.14283e-05
12	98723142	12:98723142:T:G	12	98547859	12:98547859:A:G	4.12099e-05
12	98723142	12:98723142:T:G	12	99648509	12:99648509:C:T	4.08756e-05
12	98723142	12:98723142:T:G	12	98597733	12:98597733:G:A	4.05607e-05
12	98723142	12:98723142:T:G	12	98894988	12:98894988:D:3	4.02695e-05
12	98723142	12:98723142:T:G	12	98595409	12:98595409:I:2	4.0172e-05
12	98723142	12:98723142:T:G	12	98745375	12:98745375:I:19	3.98518e-05
12	98723142	12:98723142:T:G	12	98545132	12:98545132:I:2	3.9432e-05
12	98723142	12:98723142:T:G	12	98545133	12:98545133:I:1	3.8951e-05
12	98723142	12:98723142:T:G	12	98894589	12:98894589:I:16	3.89325e-05
12	98723142	12:98723142:T:G	12	98626237	12:98626237:A:G	3.88942e-05
12	98723142	12:98723142:T:G	12	98626675	12:98626675:A:G	3.88942e-05
12	98723142	12:98723142:T:G	12	98649589	12:98649589:A:C	3.88942e-05
12	98723142	12:98723142:T:G	12	98662843	12:98662843:G:C	3.88942e-05
12	98723142	12:98723142:T:G	12	98665650	12:98665650:G:A	3.88942e-05
12	98723142	12:98723142:T:G	12	98745774	12:98745774:C:T	3.88942e-05
12	98723142	12:98723142:T:G	12	99154773	12:99154773:G:A	3.88942e-05
12	98723142	12:98723142:T:G	12	99443754	12:99443754:G:A	3.88942e-05
12	98723142	12:98723142:T:G	12	98732592	12:98732592:A:G	3.88941e-05
12	98723142	12:98723142:T:G	12	98894661	12:98894661:T:A	3.88936e-05
12	98723142	12:98723142:T:G	12	98614276	12:98614276:C:A	3.88925e-05
12	98723142	12:98723142:T:G	12	98715542	12:98715542:C:T	3.88667e-05
12	98723142	12:98723142:T:G	12	98727398	12:98727398:T:C	3.84692e-05
12	98723142	12:98723142:T:G	12	98732326	12:98732326:G:C	3.7831e-05
12	98723142	12:98723142:T:G	12	98894991	12:98894991:I:9	3.77337e-05
12	98723142	12:98723142:T:G	12	98894991	12:98894991:A:G	3.77169e-05
12	98723142	12:98723142:T:G	12	98545121	12:98545121:I:4.01	3.72403e-05
12	98723142	12:98723142:T:G	12	98667712	12:98667712:C:T	3.53158e-05
12	98723142	12:98723142:T:G	12	98745483	12:98745483:A:C	3.46558e-05
12	98723142	12:98723142:T:G	12	98597722	12:98597722:D:1	3.46423e-05
12	98723142	12:98723142:T:G	12	98715542	12:98715542:C:A	3.46103e-05
12	98723142	12:98723142:T:G	12	98598769	12:98598769:I:1	3.41319e-05
12	98723142	12:98723142:T:G	12	98745375	12:98745375:D:2	3.40491e-05
12	98723142	12:98723142:T:G	12	98649737	12:98649737:D:1	3.39074e-05
12	98723142	12:98723142:T:G	12	98665538	12:98665538:I:2	3.38805e-05
12	98723142	12:98723142:T:G	12	99246490	12:99246490:C:T	3.37521e-05
12	98723142	12:98723142:T:G	12	98597840	12:98597840:C:T	3.31813e-05
12	98723142	12:98723142:T:G	12	98648615	12:98648615:D:1	3.28284e-05
12	98723142	12:98723142:T:G	12	98601620	12:98601620:A:G	3.27333e-05
12	98723142	12:98723142:T:G	12	98751342	12:98751342:C:T	3.2454e-05
12	98723142	12:98723142:T:G	12	98659438	12:98659438:G:C	3.22767e-05
12	98723142	12:98723142:T:G	12	98712501	12:98712501:A:G	3.2042e-05
12	98723142	12:98723142:T:G	12	98545135	12:98545135:T:G	3.17872e-05
12	98723142	12:98723142:T:G	12	99648704	12:99648704:T:C	3.17321e-05
12	98723142	12:98723142:T:G	12	98533534	12:98533534:C:T	3.15296e-05
12	98723142	12:98723142:T:G	12	98598777	12:98598777:D:4	3.13989e-05
12	98723142	12:98723142:T:G	12	98545134	12:98545134:T:G	3.13674e-05
12	98723142	12:98723142:T:G	12	98533455	12:98533455:A:G	3.13256e-05
12	98723142	12:98723142:T:G	12	98546422	12:98546422:G:A	3.13256e-05
12	98723142	12:98723142:T:G	12	98667657	12:98667657:A:G	3.13256e-05
12	98723142	12:98723142:T:G	12	98725455	12:98725455:G:C	3.13256e-05
12	98723142	12:98723142:T:G	12	98895063	12:98895063:C:T	3.13256e-05
12	98723142	12:98723142:T:G	12	98699432	12:98699432:G:A	3.12438e-05
12	98723142	12:98723142:T:G	12	98534712	12:98534712:A:T	3.09625e-05
12	98723142	12:98723142:T:G	12	98666377	12:98666377:D:1	3.05436e-05
12	98723142	12:98723142:T:G	12	98832229	12:98832229:A:G	3.03089e-05
12	98723142	12:98723142:T:G	12	99655061	12:99655061:T:A	3.02865e-05
12	98723142	12:98723142:T:G	12	98595625	12:98595625:A:G	2.95082e-05
12	98723142	12:98723142:T:G	12	98683140	12:98683140:T:C	2.9495e-05
12	98723142	12:98723142:T:G	12	98745375	12:98745375:C:T	2.94904e-05
12	98723142	12:98723142:T:G	12	98723619	12:98723619:I:3	2.92779e-05
12	98723142	12:98723142:T:G	12	98666111	12:98666111:T:G	2.88596e-05
12	98723142	12:98723142:T:G	12	98597829	12:98597829:I:1	2.75169e-05
12	98723142	12:98723142:T:G	12	98535336	12:98535336:A:G	2.7049e-05
12	98723142	12:98723142:T:G	12	98667587	12:98667587:C:G	2.68556e-05
12	98723142	12:98723142:T:G	12	98600161	12:98600161:T:C	2.67592e-05
12	98723142	12:98723142:T:G	12	98649458	12:98649458:A:G	2.66801e-05
12	98723142	12:98723142:T:G	12	98745375	12:98745375:I:6.01	2.61946e-05
12	98723142	12:98723142:T:G	12	99084848	12:99084848:C:T	2.58941e-05
12	98723142	12:98723142:T:G	12	98545127	12:98545127:D:2	2.5708e-05
12	98723142	12:98723142:T:G	12	99655173	12:99655173:A:G	2.56404e-05
12	98723142	12:98723142:T:G	12	98649271	12:98649271:C:T	2.54148e-05
12	98723142	12:98723142:T:G	12	98703418	12:98703418:C:T	2.54148e-05
12	98723142	12:98723142:T:G	12	98807828	12:98807828:C:A	2.54148e-05
12	98723142	12:98723142:T:G	12	98598759	12:98598759:D:1	2.45323e-05
12	98723142	12:98723142:T:G	12	98626595	12:98626595:C:A	2.45154e-05
12	98723142	12:98723142:T:G	12	99648394	12:99648394:G:A	2.45154e-05
12	98723142	12:98723142:T:G	12	98644747	12:98644747:G:C	2.40265e-05
12	98723142	12:98723142:T:G	12	98744795	12:98744795:D:1	2.39609e-05
12	98723142	12:98723142:T:G	12	99648219	12:99648219:C:A	2.37939e-05
12	98723142	12:98723142:T:G	12	98516297	12:98516297:C:T	2.3769e-05
12	98723142	12:98723142:T:G	12	98894874	12:98894874:G:A	2.33381e-05
12	98723142	12:98723142:T:G	12	98723777	12:98723777:A:G	2.30724e-05
12	98723142	12:98723142:T:G	12	98744795	12:98744795:I:3	2.29434e-05
12	98723142	12:98723142:T:G	12	98744869	12:98744869:T:C	2.24711e-05
12	98723142	12:98723142:T:G	12	98712504	12:98712504:G:T	2.23654e-05
12	98723142	12:98723142:T:G	12	98545125	12:98545125:I:4	2.22464e-05
12	98723142	12:98723142:T:G	12	98515857	12:98515857:A:C	2.16304e-05
12	98723142	12:98723142:T:G	12	98545121	12:98545121:I:5	2.09845e-05
12	98723142	12:98723142:T:G	12	98614432	12:98614432:D:1	2.0948e-05
12	98723142	12:98723142:T:G	12	98683348	12:98683348:G:T	2.09383e-05
12	98723142	12:98723142:T:G	12	98516470	12:98516470:D:1	2.09089e-05
12	98723142	12:98723142:T:G	12	98648519	12:98648519:C:T	2.09081e-05
12	98723142	12:98723142:T:G	12	98894991	12:98894991:D:3	2.0752e-05
12	98723142	12:98723142:T:G	12	98625089	12:98625089:C:G	2.07096e-05
12	98723142	12:98723142:T:G	12	98723153	12:98723153:C:T	2.07096e-05
12	98723142	12:98723142:T:G	12	98535714	12:98535714:C:T	2.07091e-05
12	98723142	12:98723142:T:G	12	98546488	12:98546488:I:3	2.07035e-05
12	98723142	12:98723142:T:G	12	98894718	12:98894718:C:T	2.05469e-05
12	98723142	12:98723142:T:G	12	98744679	12:98744679:I:2	2.04984e-05
12	98723142	12:98723142:T:G	12	99053361	12:99053361:C:A	2.03951e-05
12	98723142	12:98723142:T:G	12	98547768	12:98547768:T:C	2.0275e-05
12	98723142	12:98723142:T:G	12	99655039	12:99655039:T:C	2.0275e-05
12	98723142	12:98723142:T:G	12	98598425	12:98598425:A:G	2.01875e-05
12	98723142	12:98723142:T:G	12	99246377	12:99246377:A:C	2.01867e-05
12	98723142	12:98723142:T:G	12	98614126	12:98614126:T:C	2.01059e-05
12	98723142	12:98723142:T:G	12	98895178	12:98895178:G:A	2.00404e-05
12	98723142	12:98723142:T:G	12	98644732	12:98644732:G:A	1.99671e-05
12	98723142	12:98723142:T:G	12	98715334	12:98715334:C:T	1.98099e-05
12	98723142	12:98723142:T:G	12	99246874	12:99246874:G:A	1.96653e-05
12	98723142	12:98723142:T:G	12	98659102	12:98659102:C:T	1.9467e-05
12	98723142	12:98723142:T:G	12	98727166	12:98727166:T:C	1.94654e-05
12	98723142	12:98723142:T:G	12	99504465	12:99504465:A:C	1.94654e-05
12	98723142	12:98723142:T:G	12	98534555	12:98534555:T:A	1.87852e-05
12	98723142	12:98723142:T:G	12	98781280	12:98781280:D:1	1.8481e-05
12	98723142	12:98723142:T:G	12	98665480	12:98665480:A:G	1.84231e-05
12	98723142	12:98723142:T:G	12	98545133	12:98545133:T:G	1.83594e-05
12	98723142	12:98723142:T:G	12	98781274	12:98781274:D:3	1.83379e-05
12	98723142	12:98723142:T:G	12	98624765	12:98624765:T:C	1.81827e-05
12	98723142	12:98723142:T:G	12	99154671	12:99154671:C:A	1.81293e-05
12	98723142	12:98723142:T:G	12	98665464	12:98665464:G:A	1.80171e-05
12	98723142	12:98723142:T:G	12	98894958	12:98894958:C:T	1.8013e-05
12	98723142	12:98723142:T:G	12	98545124	12:98545124:D:1	1.77775e-05
12	98723142	12:98723142:T:G	12	98598127	12:98598127:T:C	1.77739e-05
12	98723142	12:98723142:T:G	12	98598437	12:98598437:G:A	1.75164e-05
12	98723142	12:98723142:T:G	12	98677387	12:98677387:A:G	1.75152e-05
12	98723142	12:98723142:T:G	12	98535327	12:98535327:G:A	1.75042e-05
12	98723142	12:98723142:T:G	12	98614304	12:98614304:A:T	1.73022e-05
12	98723142	12:98723142:T:G	12	98545125	12:98545125:I:5.01	1.70372e-05
12	98723142	12:98723142:T:G	12	98745374	12:98745374:I:14	1.69388e-05
12	98723142	12:98723142:T:G	12	98732330	12:98732330:G:T	1.69118e-05
12	98723142	12:98723142:T:G	12	98600074	12:98600074:G:A	1.69087e-05
12	98723142	12:98723142:T:G	12	98625083	12:98625083:T:C	1.69087e-05
12	98723142	12:98723142:T:G	12	99246750	12:99246750:T:C	1.69087e-05
12	98723142	12:98723142:T:G	12	98644534	12:98644534:C:G	1.65803e-05
12	98723142	12:98723142:T:G	12	98723619	12:98723619:G:C	1.59095e-05
12	98723142	12:98723142:T:G	12	98534342	12:98534342:G:A	1.58591e-05
12	98723142	12:98723142:T:G	12	98626451	12:98626451:A:T	1.58591e-05
12	98723142	12:98723142:T:G	12	98516092	12:98516092:G:A	1.57476e-05
12	98723142	12:98723142:T:G	12	98781019	12:98781019:C:T	1.5605e-05
12	98723142	12:98723142:T:G	12	98516571	12:98516571:C:G	1.54879e-05
12	98723142	12:98723142:T:G	12	98666356	12:98666356:A:G	1.54836e-05
12	98723142	12:98723142:T:G	12	98601556	12:98601556:C:G	1.51668e-05
12	98723142	12:98723142:T:G	12	98601556	12:98601556:C:A	1.51668e-05
12	98723142	12:98723142:T:G	12	98600070	12:98600070:C:T	1.51379e-05
12	98723142	12:98723142:T:G	12	98667624	12:98667624:G:A	1.51379e-05
12	98723142	12:98723142:T:G	12	98667652	12:98667652:G:T	1.51379e-05
12	98723142	12:98723142:T:G	12	98544878	12:98544878:D:4	1.45565e-05
12	98723142	12:98723142:T:G	12	98706501	12:98706501:C:T	1.449e-05
12	98723142	12:98723142:T:G	12	98595929	12:98595929:C:T	1.44045e-05
12	98723142	12:98723142:T:G	12	98743882	12:98743882:C:T	1.43075e-05
12	98723142	12:98723142:T:G	12	98662581	12:98662581:C:T	1.39677e-05
12	98723142	12:98723142:T:G	12	98516186	12:98516186:G:C	1.38033e-05
12	98723142	12:98723142:T:G	12	98894832	12:98894832:G:A	1.38033e-05
12	98723142	12:98723142:T:G	12	99246551	12:99246551:T:C	1.38033e-05
12	98723142	12:98723142:T:G	12	98782194	12:98782194:A:C	1.37979e-05
12	98723142	12:98723142:T:G	12	98533051	12:98533051:G:A	1.36957e-05
12	98723142	12:98723142:T:G	12	98537545	12:98537545:C:G	1.36957e-05
12	98723142	12:98723142:T:G	12	98534866	12:98534866:A:G	1.36348e-05
12	98723142	12:98723142:T:G	12	98744679	12:98744679:I:1	1.36345e-05
12	98723142	12:98723142:T:G	12	98745375	12:98745375:I:10	1.35474e-05
12	98723142	12:98723142:T:G	12	98613538	12:98613538:A:G	1.34999e-05
12	98723142	12:98723142:T:G	12	98624830	12:98624830:A:T	1.32134e-05
12	98723142	12:98723142:T:G	12	98546488	12:98546488:D:6	1.29898e-05
12	98723142	12:98723142:T:G	12	98708697	12:98708697:G:T	1.29751e-05
12	98723142	12:98723142:T:G	12	98547495	12:98547495:A:C	1.29746e-05
12	98723142	12:98723142:T:G	12	98601335	12:98601335:A:G	1.29746e-05
12	98723142	12:98723142:T:G	12	98626071	12:98626071:A:G	1.29746e-05
12	98723142	12:98723142:T:G	12	98751347	12:98751347:C:T	1.29746e-05
12	98723142	12:98723142:T:G	12	98799014	12:98799014:I:1	1.29711e-05
12	98723142	12:98723142:T:G	12	98744005	12:98744005:D:1	1.28628e-05
12	98723142	12:98723142:T:G	12	98625327	12:98625327:G:A	1.274e-05
12	98723142	12:98723142:T:G	12	98545129	12:98545129:D:2	1.2549e-05
12	98723142	12:98723142:T:G	12	98624829	12:98624829:G:C	1.24672e-05
12	98723142	12:98723142:T:G	12	98624828	12:98624828:A:T	1.24611e-05
12	98723142	12:98723142:T:G	12	98894829	12:98894829:C:A	1.24262e-05
12	98723142	12:98723142:T:G	12	98624794	12:98624794:G:A	1.23267e-05
12	98723142	12:98723142:T:G	12	98598769	12:98598769:D:2	1.23024e-05
12	98723142	12:98723142:T:G	12	98745374	12:98745374:I:12	1.22814e-05
12	98723142	12:98723142:T:G	12	98534214	12:98534214:C:T	1.22535e-05
12	98723142	12:98723142:T:G	12	98666352	12:98666352:C:T	1.22535e-05
12	98723142	12:98723142:T:G	12	99246326	12:99246326:A:G	1.22535e-05
12	98723142	12:98723142:T:G	12	98597829	12:98597829:I:2	1.22181e-05
12	98723142	12:98723142:T:G	12	98533182	12:98533182:G:C	1.21844e-05
12	98723142	12:98723142:T:G	12	98533728	12:98533728:T:G	1.21844e-05
12	98723142	12:98723142:T:G	12	98534698	12:98534698:C:T	1.21844e-05
12	98723142	12:98723142:T:G	12	98545121	12:98545121:I:1	1.20547e-05
12	98723142	12:98723142:T:G	12	98723619	12:98723619:G:T	1.19336e-05
12	98723142	12:98723142:T:G	12	98798838	12:98798838:G:T	1.17466e-05
12	98723142	12:98723142:T:G	12	98894994	12:98894994:G:A	1.16666e-05
12	98723142	12:98723142:T:G	12	98546345	12:98546345:D:2	1.1541e-05
12	98723142	12:98723142:T:G	12	98545073	12:98545073:C:T	1.15339e-05
12	98723142	12:98723142:T:G	12	98601285	12:98601285:G:A	1.15339e-05
12	98723142	12:98723142:T:G	12	98745719	12:98745719:G:A	1.1533e-05
12	98723142	12:98723142:T:G	12	98595609	12:98595609:G:A	1.15325e-05
12	98723142	12:98723142:T:G	12	98626021	12:98626021:D:1	1.15325e-05
12	98723142	12:98723142:T:G	12	98659121	12:98659121:G:A	1.15325e-05
12	98723142	12:98723142:T:G	12	98703410	12:98703410:C:T	1.15325e-05
12	98723142	12:98723142:T:G	12	98533369	12:98533369:C:T	1.12444e-05
12	98723142	12:98723142:T:G	12	98614102	12:98614102:A:G	1.12444e-05
12	98723142	12:98723142:T:G	12	98648557	12:98648557:A:T	1.12444e-05
12	98723142	12:98723142:T:G	12	98666164	12:98666164:T:C	1.12444e-05
12	98723142	12:98723142:T:G	12	99246318	12:99246318:C:G	1.12444e-05
12	98723142	12:98723142:T:G	12	98644745	12:98644745:C:A	1.1244e-05
12	98723142	12:98723142:T:G	12	98545126	12:98545126:D:3	1.10222e-05
12	98723142	12:98723142:T:G	12	98744005	12:98744005:I:1	1.08177e-05
12	98723142	12:98723142:T:G	12	98531584	12:98531584:G:C	1.0815e-05
12	98723142	12:98723142:T:G	12	98535717	12:98535717:C:G	1.08119e-05
12	98723142	12:98723142:T:G	12	98595413	12:98595413:T:C	1.08115e-05
12	98723142	12:98723142:T:G	12	98708523	12:98708523:G:A	1.08115e-05
12	98723142	12:98723142:T:G	12	98723333	12:98723333:G:A	1.08115e-05
12	98723142	12:98723142:T:G	12	98751556	12:98751556:C:A	1.08115e-05
12	98723142	12:98723142:T:G	12	99154454	12:99154454:G:A	1.08115e-05
12	98723142	12:98723142:T:G	12	99648443	12:99648443:G:A	1.08115e-05
12	98723142	12:98723142:T:G	12	98545121	12:98545121:I:2	1.06584e-05
12	98723142	12:98723142:T:G	12	98594206	12:98594206:C:G	1.061e-05
12	98723142	12:98723142:T:G	12	98532777	12:98532777:C:T	1.03703e-05
12	98723142	12:98723142:T:G	12	98781262	12:98781262:A:G	1.02764e-05
12	98723142	12:98723142:T:G	12	99154727	12:99154727:G:A	1.00934e-05
12	98723142	12:98723142:T:G	12	98533307	12:98533307:A:G	1.00905e-05
12	98723142	12:98723142:T:G	12	98534414	12:98534414:G:A	1.00905e-05
12	98723142	12:98723142:T:G	12	98598066	12:98598066:C:T	1.00905e-05
12	98723142	12:98723142:T:G	12	98659284	12:98659284:A:G	1.00905e-05
12	98723142	12:98723142:T:G	12	98699351	12:98699351:A:G	1.00905e-05
12	98723142	12:98723142:T:G	12	98725606	12:98725606:G:A	9.98689e-06
12	98723142	12:98723142:T:G	12	98745781	12:98745781:G:T	9.83663e-06
12	98723142	12:98723142:T:G	12	98895096	12:98895096:G:T	9.58409e-06
12	98723142	12:98723142:T:G	12	98745400	12:98745400:A:T	9.51885e-06
12	98723142	12:98723142:T:G	12	98535024	12:98535024:T:A	9.39467e-06
12	98723142	12:98723142:T:G	12	98546341	12:98546341:D:4	9.37761e-06
12	98723142	12:98723142:T:G	12	98798867	12:98798867:C:A	9.37226e-06
12	98723142	12:98723142:T:G	12	98832186	12:98832186:T:C	9.37188e-06
12	98723142	12:98723142:T:G	12	98534062	12:98534062:A:G	9.36959e-06
12	98723142	12:98723142:T:G	12	98597948	12:98597948:G:A	9.36959e-06
12	98723142	12:98723142:T:G	12	98662811	12:98662811:G:A	9.36959e-06
12	98723142	12:98723142:T:G	12	99084889	12:99084889:C:T	9.36959e-06
12	98723142	12:98723142:T:G	12	98745243	12:98745243:T:G	9.19711e-06
12	98723142	12:98723142:T:G	12	98745374	12:98745374:I:15	9.13759e-06
12	98723142	12:98723142:T:G	12	99246650	12:99246650:T:C	9.13593e-06
12	98723142	12:98723142:T:G	12	98544389	12:98544389:G:A	9.12276e-06
12	98723142	12:98723142:T:G	12	98699481	12:98699481:C:T	9.12276e-06
12	98723142	12:98723142:T:G	12	98712264	12:98712264:C:T	8.71297e-06
12	98723142	12:98723142:T:G	12	98744673	12:98744673:D:3	8.66787e-06
12	98723142	12:98723142:T:G	12	98727090	12:98727090:A:G	8.66646e-06
12	98723142	12:98723142:T:G	12	98680370	12:98680370:A:C	8.65009e-06
12	98723142	12:98723142:T:G	12	98744808	12:98744808:T:A	8.64938e-06
12	98723142	12:98723142:T:G	12	98744108	12:98744108:I:2	8.64903e-06
12	98723142	12:98723142:T:G	12	98515810	12:98515810:C:T	8.64868e-06
12	98723142	12:98723142:T:G	12	98516298	12:98516298:G:C	8.64868e-06
12	98723142	12:98723142:T:G	12	98533586	12:98533586:T:A	8.64868e-06
12	98723142	12:98723142:T:G	12	98535315	12:98535315:A:G	8.64868e-06
12	98723142	12:98723142:T:G	12	98594089	12:98594089:G:A	8.64868e-06
12	98723142	12:98723142:T:G	12	98745473	12:98745473:G:A	8.64868e-06
12	98723142	12:98723142:T:G	12	99084921	12:99084921:T:C	8.64868e-06
12	98723142	12:98723142:T:G	12	98807984	12:98807984:T:G	8.64223e-06
12	98723142	12:98723142:T:G	12	98545129	12:98545129:I:9	8.57341e-06
12	98723142	12:98723142:T:G	12	98744692	12:98744692:G:T	8.50512e-06
12	98723142	12:98723142:T:G	12	99246226	12:99246226:C:T	8.49785e-06
12	98723142	12:98723142:T:G	12	98666331	12:98666331:A:T	8.45742e-06
12	98723142	12:98723142:T:G	12	98665549	12:98665549:A:T	8.3562e-06
12	98723142	12:98723142:T:G	12	99648514	12:99648514:D:2	8.31881e-06
12	98723142	12:98723142:T:G	12	98625057	12:98625057:G:C	8.26197e-06
12	98723142	12:98723142:T:G	12	98699365	12:98699365:A:G	8.23624e-06
12	98723142	12:98723142:T:G	12	99154912	12:99154912:G:A	8.23624e-06
12	98723142	12:98723142:T:G	12	98598452	12:98598452:A:G	7.98437e-06
12	98723142	12:98723142:T:G	12	98545121	12:98545121:I:4.02	7.96858e-06
12	98723142	12:98723142:T:G	12	98751620	12:98751620:C:G	7.9332e-06
12	98723142	12:98723142:T:G	12	98648866	12:98648866:T:C	7.93232e-06
12	98723142	12:98723142:T:G	12	98715634	12:98715634:A:G	7.92909e-06
12	98723142	12:98723142:T:G	12	99155173	12:99155173:G:A	7.92844e-06
12	98723142	12:98723142:T:G	12	98708712	12:98708712:T:A	7.92812e-06
12	98723142	12:98723142:T:G	12	98533142	12:98533142:T:A	7.92779e-06
12	98723142	12:98723142:T:G	12	98534863	12:98534863:A:G	7.92779e-06
12	98723142	12:98723142:T:G	12	98535475	12:98535475:T:G	7.92779e-06
12	98723142	12:98723142:T:G	12	98535676	12:98535676:C:T	7.92779e-06
12	98723142	12:98723142:T:G	12	98593934	12:98593934:C:T	7.92779e-06
12	98723142	12:98723142:T:G	12	98599893	12:98599893:A:G	7.92779e-06
12	98723142	12:98723142:T:G	12	98634367	12:98634367:A:G	7.92779e-06
12	98723142	12:98723142:T:G	12	98649668	12:98649668:T:G	7.92779e-06
12	98723142	12:98723142:T:G	12	98800987	12:98800987:G:A	7.92779e-06
12	98723142	12:98723142:T:G	12	98801084	12:98801084:C:T	7.92779e-06
12	98723142	12:98723142:T:G	12	99154523	12:99154523:C:T	7.92779e-06
12	98723142	12:98723142:T:G	12	99246719	12:99246719:T:C	7.92779e-06
12	98723142	12:98723142:T:G	12	98807976	12:98807976:A:T	7.92565e-06
12	98723142	12:98723142:T:G	12	98807975	12:98807975:A:T	7.92532e-06
12	98723142	12:98723142:T:G	12	98807983	12:98807983:A:T	7.92124e-06
12	98723142	12:98723142:T:G	12	98649673	12:98649673:C:T	7.60159e-06
12	98723142	12:98723142:T:G	12	98534528	12:98534528:G:A	7.43217e-06
12	98723142	12:98723142:T:G	12	98706406	12:98706406:T:C	7.42622e-06
12	98723142	12:98723142:T:G	12	98598769	12:98598769:I:2	7.41966e-06
12	98723142	12:98723142:T:G	12	99154726	12:99154726:C:T	7.4138e-06
12	98723142	12:98723142:T:G	12	98894879	12:98894879:C:G	7.24202e-06
12	98723142	12:98723142:T:G	12	99154671	12:99154671:C:T	7.22353e-06
12	98723142	12:98723142:T:G	12	98686970	12:98686970:A:T	7.2091e-06
12	98723142	12:98723142:T:G	12	98894839	12:98894839:I:5	7.2091e-06
12	98723142	12:98723142:T:G	12	98624226	12:98624226:G:A	7.209e-06
12	98723142	12:98723142:T:G	12	98715652	12:98715652:G:A	7.20812e-06
12	98723142	12:98723142:T:G	12	98516537	12:98516537:C:G	7.20782e-06
12	98723142	12:98723142:T:G	12	98625218	12:98625218:T:C	7.20753e-06
12	98723142	12:98723142:T:G	12	98626523	12:98626523:D:2	7.20753e-06
12	98723142	12:98723142:T:G	12	98544920	12:98544920:T:C	7.20734e-06
12	98723142	12:98723142:T:G	12	98751281	12:98751281:C:A	7.20724e-06
12	98723142	12:98723142:T:G	12	98533247	12:98533247:C:T	7.20694e-06
12	98723142	12:98723142:T:G	12	98533287	12:98533287:A:G	7.20694e-06
12	98723142	12:98723142:T:G	12	98533566	12:98533566:G:C	7.20694e-06
12	98723142	12:98723142:T:G	12	98535646	12:98535646:C:G	7.20694e-06
12	98723142	12:98723142:T:G	12	98626345	12:98626345:T:C	7.20694e-06
12	98723142	12:98723142:T:G	12	98644555	12:98644555:C:T	7.20694e-06
12	98723142	12:98723142:T:G	12	98644645	12:98644645:C:T	7.20694e-06
12	98723142	12:98723142:T:G	12	98648774	12:98648774:C:T	7.20694e-06
12	98723142	12:98723142:T:G	12	98699524	12:98699524:T:G	7.20694e-06
12	98723142	12:98723142:T:G	12	98706621	12:98706621:T:C	7.20694e-06
12	98723142	12:98723142:T:G	12	98706665	12:98706665:C:T	7.20694e-06
12	98723142	12:98723142:T:G	12	98712429	12:98712429:C:T	7.20694e-06
12	98723142	12:98723142:T:G	12	98744075	12:98744075:C:T	7.20694e-06
12	98723142	12:98723142:T:G	12	98745204	12:98745204:T:C	7.20694e-06
12	98723142	12:98723142:T:G	12	98894769	12:98894769:G:A	7.20694e-06
12	98723142	12:98723142:T:G	12	99154597	12:99154597:T:G	7.20694e-06
12	98723142	12:98723142:T:G	12	99155054	12:99155054:A:T	7.20694e-06
12	98723142	12:98723142:T:G	12	99648786	12:99648786:A:G	7.20694e-06
12	98723142	12:98723142:T:G	12	98546332	12:98546332:D:4	7.205e-06
12	98723142	12:98723142:T:G	12	99648262	12:99648262:C:A	7.0759e-06
12	98723142	12:98723142:T:G	12	98745403	12:98745403:G:T	7.05584e-06
12	98723142	12:98723142:T:G	12	98534815	12:98534815:T:C	7.03948e-06
12	98723142	12:98723142:T:G	12	98662438	12:98662438:A:T	6.9976e-06
12	98723142	12:98723142:T:G	12	98703299	12:98703299:A:T	6.70818e-06
12	98723142	12:98723142:T:G	12	98531872	12:98531872:G:A	6.65526e-06
12	98723142	12:98723142:T:G	12	98625843	12:98625843:A:C	6.5157e-06
12	98723142	12:98723142:T:G	12	98537627	12:98537627:C:G	6.49531e-06
12	98723142	12:98723142:T:G	12	98626395	12:98626395:D:3	6.4941e-06
12	98723142	12:98723142:T:G	12	98743940	12:98743940:G:A	6.49379e-06
12	98723142	12:98723142:T:G	12	98624238	12:98624238:A:G	6.48718e-06
12	98723142	12:98723142:T:G	12	98662715	12:98662715:G:A	6.48638e-06
12	98723142	12:98723142:T:G	12	98745494	12:98745494:G:C	6.48638e-06
12	98723142	12:98723142:T:G	12	99244449	12:99244449:A:G	6.48638e-06
12	98723142	12:98723142:T:G	12	98659066	12:98659066:G:C	6.4863e-06
12	98723142	12:98723142:T:G	12	98516431	12:98516431:G:A	6.48612e-06
12	98723142	12:98723142:T:G	12	98533148	12:98533148:G:C	6.48612e-06
12	98723142	12:98723142:T:G	12	98533454	12:98533454:T:C	6.48612e-06
12	98723142	12:98723142:T:G	12	98534106	12:98534106:A:T	6.48612e-06
12	98723142	12:98723142:T:G	12	98544464	12:98544464:G:A	6.48612e-06
12	98723142	12:98723142:T:G	12	98547865	12:98547865:T:C	6.48612e-06
12	98723142	12:98723142:T:G	12	98594017	12:98594017:C:T	6.48612e-06
12	98723142	12:98723142:T:G	12	98594033	12:98594033:C:T	6.48612e-06
12	98723142	12:98723142:T:G	12	98644587	12:98644587:C:A	6.48612e-06
12	98723142	12:98723142:T:G	12	98648833	12:98648833:C:T	6.48612e-06
12	98723142	12:98723142:T:G	12	98683150	12:98683150:A:G	6.48612e-06
12	98723142	12:98723142:T:G	12	98744847	12:98744847:T:C	6.48612e-06
12	98723142	12:98723142:T:G	12	98744991	12:98744991:C:T	6.48612e-06
12	98723142	12:98723142:T:G	12	98745326	12:98745326:C:G	6.48612e-06
12	98723142	12:98723142:T:G	12	98773253	12:98773253:C:G	6.48612e-06
12	98723142	12:98723142:T:G	12	99244314	12:99244314:A:T	6.48612e-06
12	98723142	12:98723142:T:G	12	99246328	12:99246328:T:C	6.48612e-06
12	98723142	12:98723142:T:G	12	99648404	12:99648404:I:1	6.48612e-06
12	98723142	12:98723142:T:G	12	99648611	12:99648611:D:2	6.48612e-06
12	98723142	12:98723142:T:G	12	98715350	12:98715350:A:G	6.48489e-06
12	98723142	12:98723142:T:G	12	99244498	12:99244498:C:A	6.43287e-06
12	98723142	12:98723142:T:G	12	99154337	12:99154337:C:T	6.3677e-06
12	98723142	12:98723142:T:G	12	98699448	12:98699448:A:C	6.22699e-06
12	98723142	12:98723142:T:G	12	98677589	12:98677589:G:C	6.00522e-06
12	98723142	12:98723142:T:G	12	98706504	12:98706504:G:A	5.88254e-06
12	98723142	12:98723142:T:G	12	98725371	12:98725371:T:C	5.88254e-06
12	98723142	12:98723142:T:G	12	99154970	12:99154970:C:T	5.88254e-06
12	98723142	12:98723142:T:G	12	98624158	12:98624158:G:A	5.82909e-06
12	98723142	12:98723142:T:G	12	98601041	12:98601041:C:T	5.7903e-06
12	98723142	12:98723142:T:G	12	98712275	12:98712275:T:C	5.78544e-06
12	98723142	12:98723142:T:G	12	98895095	12:98895095:G:C	5.78478e-06
12	98723142	12:98723142:T:G	12	99244243	12:99244243:T:C	5.78241e-06
12	98723142	12:98723142:T:G	12	98894991	12:98894991:I:6	5.77915e-06
12	98723142	12:98723142:T:G	12	98613570	12:98613570:C:T	5.77317e-06
12	98723142	12:98723142:T:G	12	99246915	12:99246915:C:T	5.77302e-06
12	98723142	12:98723142:T:G	12	98743958	12:98743958:C:T	5.76626e-06
12	98723142	12:98723142:T:G	12	98537441	12:98537441:D:2	5.76579e-06
12	98723142	12:98723142:T:G	12	98516210	12:98516210:C:T	5.76556e-06
12	98723142	12:98723142:T:G	12	98533196	12:98533196:G:T	5.76556e-06
12	98723142	12:98723142:T:G	12	99154917	12:99154917:I:1	5.76556e-06
12	98723142	12:98723142:T:G	12	99154944	12:99154944:T:G	5.76556e-06
12	98723142	12:98723142:T:G	12	98531858	12:98531858:D:4	5.76532e-06
12	98723142	12:98723142:T:G	12	98533796	12:98533796:G:T	5.76532e-06
12	98723142	12:98723142:T:G	12	98534205	12:98534205:C:T	5.76532e-06
12	98723142	12:98723142:T:G	12	98534355	12:98534355:D:1	5.76532e-06
12	98723142	12:98723142:T:G	12	98534357	12:98534357:A:T	5.76532e-06
12	98723142	12:98723142:T:G	12	98535529	12:98535529:A:T	5.76532e-06
12	98723142	12:98723142:T:G	12	98537563	12:98537563:G:A	5.76532e-06
12	98723142	12:98723142:T:G	12	98544998	12:98544998:G:T	5.76532e-06
12	98723142	12:98723142:T:G	12	98547612	12:98547612:G:A	5.76532e-06
12	98723142	12:98723142:T:G	12	98598657	12:98598657:T:C	5.76532e-06
12	98723142	12:98723142:T:G	12	98598710	12:98598710:A:G	5.76532e-06
12	98723142	12:98723142:T:G	12	98613760	12:98613760:C:T	5.76532e-06
12	98723142	12:98723142:T:G	12	98644740	12:98644740:T:C	5.76532e-06
12	98723142	12:98723142:T:G	12	98644741	12:98644741:T:A	5.76532e-06
12	98723142	12:98723142:T:G	12	98648551	12:98648551:A:G	5.76532e-06
12	98723142	12:98723142:T:G	12	98649186	12:98649186:A:G	5.76532e-06
12	98723142	12:98723142:T:G	12	98662678	12:98662678:C:T	5.76532e-06
12	98723142	12:98723142:T:G	12	98662753	12:98662753:T:A	5.76532e-06
12	98723142	12:98723142:T:G	12	98667544	12:98667544:A:G	5.76532e-06
12	98723142	12:98723142:T:G	12	98671757	12:98671757:G:A	5.76532e-06
12	98723142	12:98723142:T:G	12	98680252	12:98680252:A:C	5.76532e-06
12	98723142	12:98723142:T:G	12	98715483	12:98715483:T:C	5.76532e-06
12	98723142	12:98723142:T:G	12	98723188	12:98723188:T:C	5.76532e-06
12	98723142	12:98723142:T:G	12	98744918	12:98744918:A:G	5.76532e-06
12	98723142	12:98723142:T:G	12	98745675	12:98745675:A:G	5.76532e-06
12	98723142	12:98723142:T:G	12	99053330	12:99053330:T:C	5.76532e-06
12	98723142	12:98723142:T:G	12	99154197	12:99154197:T:C	5.76532e-06
12	98723142	12:98723142:T:G	12	99246831	12:99246831:G:C	5.76532e-06
12	98723142	12:98723142:T:G	12	99504426	12:99504426:T:C	5.76532e-06
12	98723142	12:98723142:T:G	12	99648503	12:99648503:C:T	5.76532e-06
12	98723142	12:98723142:T:G	12	99649346	12:99649346:T:A	5.76532e-06
12	98723142	12:98723142:T:G	12	98598776	12:98598776:T:G	5.76494e-06
12	98723142	12:98723142:T:G	12	98894897	12:98894897:T:G	5.76282e-06
12	98723142	12:98723142:T:G	12	98545103	12:98545103:C:A	5.55308e-06
12	98723142	12:98723142:T:G	12	98723624	12:98723624:T:G	5.50384e-06
12	98723142	12:98723142:T:G	12	98624906	12:98624906:A:G	5.43904e-06
12	98723142	12:98723142:T:G	12	98626252	12:98626252:G:C	5.30665e-06
12	98723142	12:98723142:T:G	12	98894991	12:98894991:I:15.01	5.30397e-06
12	98723142	12:98723142:T:G	12	98532943	12:98532943:C:T	5.29309e-06
12	98723142	12:98723142:T:G	12	98666345	12:98666345:C:G	5.15321e-06
12	98723142	12:98723142:T:G	12	98598769	12:98598769:I:4	5.12706e-06
12	98723142	12:98723142:T:G	12	98624821	12:98624821:T:G	5.11628e-06
12	98723142	12:98723142:T:G	12	98545132	12:98545132:I:1	5.09328e-06
12	98723142	12:98723142:T:G	12	99246181	12:99246181:C:T	5.07273e-06
12	98723142	12:98723142:T:G	12	98545121	12:98545121:A:T	5.06766e-06
12	98723142	12:98723142:T:G	12	98598781	12:98598781:G:T	5.06409e-06
12	98723142	12:98723142:T:G	12	98745483	12:98745483:A:G	5.06174e-06
12	98723142	12:98723142:T:G	12	98683358	12:98683358:A:G	5.05885e-06
12	98723142	12:98723142:T:G	12	98745374	12:98745374:I:11	5.05812e-06
12	98723142	12:98723142:T:G	12	98743926	12:98743926:C:A	5.05513e-06
12	98723142	12:98723142:T:G	12	98744271	12:98744271:G:A	5.05307e-06
12	98723142	12:98723142:T:G	12	98537618	12:98537618:C:G	5.05197e-06
12	98723142	12:98723142:T:G	12	98545100	12:98545100:D:3	5.05136e-06
12	98723142	12:98723142:T:G	12	98546472	12:98546472:A:G	5.05011e-06
12	98723142	12:98723142:T:G	12	98625068	12:98625068:T:A	5.04641e-06
12	98723142	12:98723142:T:G	12	99649390	12:99649390:G:A	5.04476e-06
12	98723142	12:98723142:T:G	12	98515848	12:98515848:G:A	5.04456e-06
12	98723142	12:98723142:T:G	12	98533619	12:98533619:C:T	5.04456e-06
12	98723142	12:98723142:T:G	12	98534139	12:98534139:A:G	5.04456e-06
12	98723142	12:98723142:T:G	12	98597882	12:98597882:A:G	5.04456e-06
12	98723142	12:98723142:T:G	12	98599972	12:98599972:C:T	5.04456e-06
12	98723142	12:98723142:T:G	12	98601508	12:98601508:A:C	5.04456e-06
12	98723142	12:98723142:T:G	12	98613725	12:98613725:T:C	5.04456e-06
12	98723142	12:98723142:T:G	12	98624454	12:98624454:G:T	5.04456e-06
12	98723142	12:98723142:T:G	12	98625253	12:98625253:I:2	5.04456e-06
12	98723142	12:98723142:T:G	12	98648397	12:98648397:G:A	5.04456e-06
12	98723142	12:98723142:T:G	12	98649245	12:98649245:G:A	5.04456e-06
12	98723142	12:98723142:T:G	12	98659181	12:98659181:A:G	5.04456e-06
12	98723142	12:98723142:T:G	12	98666295	12:98666295:C:T	5.04456e-06
12	98723142	12:98723142:T:G	12	98667502	12:98667502:T:C	5.04456e-06
12	98723142	12:98723142:T:G	12	98667559	12:98667559:C:T	5.04456e-06
12	98723142	12:98723142:T:G	12	98667582	12:98667582:G:A	5.04456e-06
12	98723142	12:98723142:T:G	12	98703415	12:98703415:G:A	5.04456e-06
12	98723142	12:98723142:T:G	12	98723636	12:98723636:A:T	5.04456e-06
12	98723142	12:98723142:T:G	12	98744789	12:98744789:C:A	5.04456e-06
12	98723142	12:98723142:T:G	12	98744879	12:98744879:C:T	5.04456e-06
12	98723142	12:98723142:T:G	12	98745456	12:98745456:T:C	5.04456e-06
12	98723142	12:98723142:T:G	12	98745458	12:98745458:A:G	5.04456e-06
12	98723142	12:98723142:T:G	12	98745736	12:98745736:G:A	5.04456e-06
12	98723142	12:98723142:T:G	12	98829216	12:98829216:A:G	5.04456e-06
12	98723142	12:98723142:T:G	12	98829332	12:98829332:G:A	5.04456e-06
12	98723142	12:98723142:T:G	12	99085016	12:99085016:T:G	5.04456e-06
12	98723142	12:98723142:T:G	12	99648206	12:99648206:C:T	5.04456e-06
12	98723142	12:98723142:T:G	12	99655027	12:99655027:A:G	5.04456e-06
12	98723142	12:98723142:T:G	12	98534944	12:98534944:A:G	5.04429e-06
12	98723142	12:98723142:T:G	12	98545116	12:98545116:T:C	5.04416e-06
12	98723142	12:98723142:T:G	12	98744209	12:98744209:G:A	5.04298e-06
12	98723142	12:98723142:T:G	12	98545130	12:98545130:I:3	4.89959e-06
12	98723142	12:98723142:T:G	12	98545131	12:98545131:I:3	4.89959e-06
12	98723142	12:98723142:T:G	12	99154603	12:99154603:A:G	4.8877e-06
12	98723142	12:98723142:T:G	12	98665674	12:98665674:T:C	4.82962e-06
12	98723142	12:98723142:T:G	12	98545084	12:98545084:G:A	4.81825e-06
12	98723142	12:98723142:T:G	12	98744795	12:98744795:D:2	4.73573e-06
12	98723142	12:98723142:T:G	12	98744375	12:98744375:D:1	4.72822e-06
12	98723142	12:98723142:T:G	12	98533078	12:98533078:G:A	4.69175e-06
12	98723142	12:98723142:T:G	12	98593893	12:98593893:G:A	4.65222e-06
12	98723142	12:98723142:T:G	12	98800953	12:98800953:C:G	4.65222e-06
12	98723142	12:98723142:T:G	12	99648642	12:99648642:G:C	4.65191e-06
12	98723142	12:98723142:T:G	12	98595409	12:98595409:I:1	4.50705e-06
12	98723142	12:98723142:T:G	12	98665538	12:98665538:I:1	4.50357e-06
12	98723142	12:98723142:T:G	12	98545151	12:98545151:G:C	4.35853e-06
12	98723142	12:98723142:T:G	12	98745374	12:98745374:I:16	4.33562e-06
12	98723142	12:98723142:T:G	12	99244250	12:99244250:I:1	4.33344e-06
12	98723142	12:98723142:T:G	12	99655306	12:99655306:G:A	4.3299e-06
12	98723142	12:98723142:T:G	12	99154727	12:99154727:G:T	4.32646e-06
12	98723142	12:98723142:T:G	12	98665819	12:98665819:D:3	4.32541e-06
12	98723142	12:98723142:T:G	12	98626331	12:98626331:G:A	4.3247e-06
12	98723142	12:98723142:T:G	12	98533422	12:98533422:G:A	4.32435e-06
12	98723142	12:98723142:T:G	12	98666177	12:98666177:C:T	4.32417e-06
12	98723142	12:98723142:T:G	12	98723625	12:98723625:T:G	4.32417e-06
12	98723142	12:98723142:T:G	12	98534955	12:98534955:D:1	4.324e-06
12	98723142	12:98723142:T:G	12	98516262	12:98516262:C:T	4.32399e-06
12	98723142	12:98723142:T:G	12	98625085	12:98625085:T:G	4.32399e-06
12	98723142	12:98723142:T:G	12	98626327	12:98626327:T:A	4.32399e-06
12	98723142	12:98723142:T:G	12	98662517	12:98662517:T:A	4.32399e-06
12	98723142	12:98723142:T:G	12	98527872	12:98527872:G:C	4.32382e-06
12	98723142	12:98723142:T:G	12	98533139	12:98533139:A:G	4.32382e-06
12	98723142	12:98723142:T:G	12	98533158	12:98533158:A:G	4.32382e-06
12	98723142	12:98723142:T:G	12	98533988	12:98533988:A:G	4.32382e-06
12	98723142	12:98723142:T:G	12	98534264	12:98534264:T:C	4.32382e-06
12	98723142	12:98723142:T:G	12	98534615	12:98534615:T:C	4.32382e-06
12	98723142	12:98723142:T:G	12	98534703	12:98534703:A:C	4.32382e-06
12	98723142	12:98723142:T:G	12	98535157	12:98535157:A:G	4.32382e-06
12	98723142	12:98723142:T:G	12	98597818	12:98597818:T:C	4.32382e-06
12	98723142	12:98723142:T:G	12	98614269	12:98614269:C:T	4.32382e-06
12	98723142	12:98723142:T:G	12	98625241	12:98625241:D:4	4.32382e-06
12	98723142	12:98723142:T:G	12	98648694	12:98648694:A:T	4.32382e-06
12	98723142	12:98723142:T:G	12	98659108	12:98659108:A:C	4.32382e-06
12	98723142	12:98723142:T:G	12	98659300	12:98659300:G:T	4.32382e-06
12	98723142	12:98723142:T:G	12	98666243	12:98666243:G:A	4.32382e-06
12	98723142	12:98723142:T:G	12	98667495	12:98667495:C:T	4.32382e-06
12	98723142	12:98723142:T:G	12	98677616	12:98677616:T:C	4.32382e-06
12	98723142	12:98723142:T:G	12	98680411	12:98680411:A:G	4.32382e-06
12	98723142	12:98723142:T:G	12	98727190	12:98727190:C:T	4.32382e-06
12	98723142	12:98723142:T:G	12	98744071	12:98744071:I:2	4.32382e-06
12	98723142	12:98723142:T:G	12	98745029	12:98745029:A:G	4.32382e-06
12	98723142	12:98723142:T:G	12	98745470	12:98745470:G:A	4.32382e-06
12	98723142	12:98723142:T:G	12	98745803	12:98745803:A:G	4.32382e-06
12	98723142	12:98723142:T:G	12	98807953	12:98807953:T:C	4.32382e-06
12	98723142	12:98723142:T:G	12	98894633	12:98894633:A:T	4.32382e-06
12	98723142	12:98723142:T:G	12	98895326	12:98895326:C:T	4.32382e-06
12	98723142	12:98723142:T:G	12	99154696	12:99154696:C:T	4.32382e-06
12	98723142	12:98723142:T:G	12	99244342	12:99244342:T:C	4.32382e-06
12	98723142	12:98723142:T:G	12	99246257	12:99246257:A:G	4.32382e-06
12	98723142	12:98723142:T:G	12	99246435	12:99246435:A:G	4.32382e-06
12	98723142	12:98723142:T:G	12	99246643	12:99246643:A:C	4.32382e-06
12	98723142	12:98723142:T:G	12	99246749	12:99246749:A:G	4.32382e-06
12	98723142	12:98723142:T:G	12	99648353	12:99648353:T:C	4.32382e-06
12	98723142	12:98723142:T:G	12	99648528	12:99648528:C:T	4.32382e-06
12	98723142	12:98723142:T:G	12	99648562	12:99648562:A:G	4.32382e-06
12	98723142	12:98723142:T:G	12	98894904	12:98894904:D:1	4.3237e-06
12	98723142	12:98723142:T:G	12	98598363	12:98598363:G:C	4.32242e-06
12	98723142	12:98723142:T:G	12	99246901	12:99246901:G:C	4.32177e-06
12	98723142	12:98723142:T:G	12	98547926	12:98547926:C:T	4.3213e-06
12	98723142	12:98723142:T:G	12	98537377	12:98537377:T:C	4.31718e-06
12	98723142	12:98723142:T:G	12	98546481	12:98546481:T:C	4.23405e-06
12	98723142	12:98723142:T:G	12	98546482	12:98546482:T:A	4.23358e-06
12	98723142	12:98723142:T:G	12	98546477	12:98546477:T:A	4.23311e-06
12	98723142	12:98723142:T:G	12	98546478	12:98546478:G:A	4.23311e-06
12	98723142	12:98723142:T:G	12	98677505	12:98677505:A:C	4.03882e-06
12	98723142	12:98723142:T:G	12	98723621	12:98723621:T:C	3.97888e-06
12	98723142	12:98723142:T:G	12	99154980	12:99154980:G:A	3.92342e-06
12	98723142	12:98723142:T:G	12	98624890	12:98624890:T:C	3.86998e-06
12	98723142	12:98723142:T:G	12	98745374	12:98745374:I:2	3.8004e-06
12	98723142	12:98723142:T:G	12	98744375	12:98744375:I:2	3.78268e-06
12	98723142	12:98723142:T:G	12	98546511	12:98546511:T:A	3.76983e-06
12	98723142	12:98723142:T:G	12	98624996	12:98624996:A:G	3.73815e-06
12	98723142	12:98723142:T:G	12	98744679	12:98744679:D:1	3.67172e-06
12	98723142	12:98723142:T:G	12	98649756	12:98649756:C:T	3.6445e-06
12	98723142	12:98723142:T:G	12	98732321	12:98732321:G:A	3.63394e-06
12	98723142	12:98723142:T:G	12	98545134	12:98545134:I:1	3.63343e-06
12	98723142	12:98723142:T:G	12	98666105	12:98666105:I:1	3.62814e-06
12	98723142	12:98723142:T:G	12	98516399	12:98516399:T:C	3.62783e-06
12	98723142	12:98723142:T:G	12	98614186	12:98614186:G:A	3.62783e-06
12	98723142	12:98723142:T:G	12	98723638	12:98723638:G:T	3.62783e-06
12	98723142	12:98723142:T:G	12	98544880	12:98544880:D:5	3.62568e-06
12	98723142	12:98723142:T:G	12	98544636	12:98544636:I:2	3.62272e-06
12	98723142	12:98723142:T:G	12	98598779	12:98598779:D:2	3.61736e-06
12	98723142	12:98723142:T:G	12	98625851	12:98625851:C:T	3.61686e-06
12	98723142	12:98723142:T:G	12	98600204	12:98600204:G:A	3.61368e-06
12	98723142	12:98723142:T:G	12	99084826	12:99084826:T:C	3.6126e-06
12	98723142	12:98723142:T:G	12	98545100	12:98545100:D:10	3.60827e-06
12	98723142	12:98723142:T:G	12	98537616	12:98537616:T:C	3.60796e-06
12	98723142	12:98723142:T:G	12	98625893	12:98625893:T:C	3.60693e-06
12	98723142	12:98723142:T:G	12	98625906	12:98625906:T:C	3.60634e-06
12	98723142	12:98723142:T:G	12	98625327	12:98625327:G:C	3.60596e-06
12	98723142	12:98723142:T:G	12	98772948	12:98772948:C:G	3.60575e-06
12	98723142	12:98723142:T:G	12	98546328	12:98546328:T:C	3.60531e-06
12	98723142	12:98723142:T:G	12	98727106	12:98727106:A:G	3.60517e-06
12	98723142	12:98723142:T:G	12	98593862	12:98593862:C:G	3.60478e-06
12	98723142	12:98723142:T:G	12	99244465	12:99244465:T:C	3.60414e-06
12	98723142	12:98723142:T:G	12	98666113	12:98666113:G:T	3.60404e-06
12	98723142	12:98723142:T:G	12	98626331	12:98626331:G:C	3.60399e-06
12	98723142	12:98723142:T:G	12	99399553	12:99399553:A:C	3.60399e-06
12	98723142	12:98723142:T:G	12	98649156	12:98649156:A:G	3.60355e-06
12	98723142	12:98723142:T:G	12	98703439	12:98703439:C:G	3.60355e-06
12	98723142	12:98723142:T:G	12	98544903	12:98544903:G:A	3.60341e-06
12	98723142	12:98723142:T:G	12	98533662	12:98533662:C:G	3.6034e-06
12	98723142	12:98723142:T:G	12	98671791	12:98671791:C:T	3.6034e-06
12	98723142	12:98723142:T:G	12	98677634	12:98677634:C:T	3.6034e-06
12	98723142	12:98723142:T:G	12	98727403	12:98727403:C:T	3.6034e-06
12	98723142	12:98723142:T:G	12	98894855	12:98894855:C:T	3.6034e-06
12	98723142	12:98723142:T:G	12	98533120	12:98533120:T:C	3.60326e-06
12	98723142	12:98723142:T:G	12	98534085	12:98534085:C:T	3.60326e-06
12	98723142	12:98723142:T:G	12	98594190	12:98594190:C:G	3.60326e-06
12	98723142	12:98723142:T:G	12	98723120	12:98723120:T:C	3.60326e-06
12	98723142	12:98723142:T:G	12	98894807	12:98894807:C:A	3.60326e-06
12	98723142	12:98723142:T:G	12	98515866	12:98515866:A:T	3.60311e-06
12	98723142	12:98723142:T:G	12	98515975	12:98515975:G:T	3.60311e-06
12	98723142	12:98723142:T:G	12	98534237	12:98534237:T:A	3.60311e-06
12	98723142	12:98723142:T:G	12	98534488	12:98534488:A:C	3.60311e-06
12	98723142	12:98723142:T:G	12	98534527	12:98534527:C:T	3.60311e-06
12	98723142	12:98723142:T:G	12	98534769	12:98534769:T:C	3.60311e-06
12	98723142	12:98723142:T:G	12	98535464	12:98535464:C:T	3.60311e-06
12	98723142	12:98723142:T:G	12	98547668	12:98547668:C:T	3.60311e-06
12	98723142	12:98723142:T:G	12	98593965	12:98593965:C:T	3.60311e-06
12	98723142	12:98723142:T:G	12	98595403	12:98595403:I:2	3.60311e-06
12	98723142	12:98723142:T:G	12	98595610	12:98595610:D:7	3.60311e-06
12	98723142	12:98723142:T:G	12	98613918	12:98613918:G:T	3.60311e-06
12	98723142	12:98723142:T:G	12	98624322	12:98624322:G:C	3.60311e-06
12	98723142	12:98723142:T:G	12	98625099	12:98625099:T:C	3.60311e-06
12	98723142	12:98723142:T:G	12	98626148	12:98626148:T:C	3.60311e-06
12	98723142	12:98723142:T:G	12	98626245	12:98626245:C:G	3.60311e-06
12	98723142	12:98723142:T:G	12	98626611	12:98626611:T:C	3.60311e-06
12	98723142	12:98723142:T:G	12	98648448	12:98648448:T:C	3.60311e-06
12	98723142	12:98723142:T:G	12	98648691	12:98648691:C:T	3.60311e-06
12	98723142	12:98723142:T:G	12	98659256	12:98659256:A:G	3.60311e-06
12	98723142	12:98723142:T:G	12	98662796	12:98662796:A:G	3.60311e-06
12	98723142	12:98723142:T:G	12	98677386	12:98677386:C:T	3.60311e-06
12	98723142	12:98723142:T:G	12	98677465	12:98677465:C:T	3.60311e-06
12	98723142	12:98723142:T:G	12	98677506	12:98677506:G:A	3.60311e-06
12	98723142	12:98723142:T:G	12	98699346	12:98699346:D:1	3.60311e-06
12	98723142	12:98723142:T:G	12	98725503	12:98725503:C:T	3.60311e-06
12	98723142	12:98723142:T:G	12	98743976	12:98743976:C:A	3.60311e-06
12	98723142	12:98723142:T:G	12	98744035	12:98744035:I:3	3.60311e-06
12	98723142	12:98723142:T:G	12	98744067	12:98744067:T:A	3.60311e-06
12	98723142	12:98723142:T:G	12	98744785	12:98744785:G:A	3.60311e-06
12	98723142	12:98723142:T:G	12	98801085	12:98801085:G:A	3.60311e-06
12	98723142	12:98723142:T:G	12	98807802	12:98807802:A:G	3.60311e-06
12	98723142	12:98723142:T:G	12	98894674	12:98894674:G:C	3.60311e-06
12	98723142	12:98723142:T:G	12	99053346	12:99053346:T:A	3.60311e-06
12	98723142	12:98723142:T:G	12	99084880	12:99084880:A:G	3.60311e-06
12	98723142	12:98723142:T:G	12	99084890	12:99084890:G:A	3.60311e-06
12	98723142	12:98723142:T:G	12	99084898	12:99084898:G:A	3.60311e-06
12	98723142	12:98723142:T:G	12	99246466	12:99246466:T:C	3.60311e-06
12	98723142	12:98723142:T:G	12	99246571	12:99246571:G:T	3.60311e-06
12	98723142	12:98723142:T:G	12	99246852	12:99246852:C:T	3.60311e-06
12	98723142	12:98723142:T:G	12	99399754	12:99399754:G:T	3.60311e-06
12	98723142	12:98723142:T:G	12	99443851	12:99443851:T:C	3.60311e-06
12	98723142	12:98723142:T:G	12	99648218	12:99648218:G:A	3.60311e-06
12	98723142	12:98723142:T:G	12	99648504	12:99648504:G:A	3.60311e-06
12	98723142	12:98723142:T:G	12	99655145	12:99655145:C:T	3.60311e-06
12	98723142	12:98723142:T:G	12	98708788	12:98708788:D:1	3.60257e-06
12	98723142	12:98723142:T:G	12	98680188	12:98680188:A:G	3.60213e-06
12	98723142	12:98723142:T:G	12	98894952	12:98894952:C:G	3.60072e-06
12	98723142	12:98723142:T:G	12	98744677	12:98744677:D:2	3.47827e-06
12	98723142	12:98723142:T:G	12	98545129	12:98545129:I:5	3.42829e-06
12	98723142	12:98723142:T:G	12	98545125	12:98545125:G:T	3.29807e-06
12	98723142	12:98723142:T:G	12	98599865	12:98599865:C:T	3.19294e-06
12	98723142	12:98723142:T:G	12	98894991	12:98894991:I:12	3.18258e-06
12	98723142	12:98723142:T:G	12	99246381	12:99246381:G:C	3.17992e-06
12	98723142	12:98723142:T:G	12	98532763	12:98532763:D:5	3.14242e-06
12	98723142	12:98723142:T:G	12	98895224	12:98895224:G:T	3.12534e-06
12	98723142	12:98723142:T:G	12	98725577	12:98725577:T:C	3.12451e-06
12	98723142	12:98723142:T:G	12	98614432	12:98614432:A:T	3.0805e-06
12	98723142	12:98723142:T:G	12	98625440	12:98625440:C:T	3.02454e-06
12	98723142	12:98723142:T:G	12	98634465	12:98634465:C:T	2.97173e-06
12	98723142	12:98723142:T:G	12	98625424	12:98625424:T:C	2.96718e-06
12	98723142	12:98723142:T:G	12	98545125	12:98545125:I:6	2.96419e-06
12	98723142	12:98723142:T:G	12	98744413	12:98744413:C:T	2.9427e-06
12	98723142	12:98723142:T:G	12	98516475	12:98516475:G:T	2.93552e-06
12	98723142	12:98723142:T:G	12	98712265	12:98712265:G:A	2.90298e-06
12	98723142	12:98723142:T:G	12	98624656	12:98624656:D:6	2.89944e-06
12	98723142	12:98723142:T:G	12	98624663	12:98624663:A:G	2.89897e-06
12	98723142	12:98723142:T:G	12	98546300	12:98546300:T:A	2.89849e-06
12	98723142	12:98723142:T:G	12	98743905	12:98743905:G:A	2.89714e-06
12	98723142	12:98723142:T:G	12	98624639	12:98624639:C:T	2.89549e-06
12	98723142	12:98723142:T:G	12	98537636	12:98537636:D:1	2.89144e-06
12	98723142	12:98723142:T:G	12	98625046	12:98625046:T:C	2.89092e-06
12	98723142	12:98723142:T:G	12	98662374	12:98662374:A:G	2.89021e-06
12	98723142	12:98723142:T:G	12	99246916	12:99246916:G:A	2.88769e-06
12	98723142	12:98723142:T:G	12	98599849	12:98599849:I:1	2.88659e-06
12	98723142	12:98723142:T:G	12	98546499	12:98546499:A:T	2.88569e-06
12	98723142	12:98723142:T:G	12	98745949	12:98745949:A:T	2.88537e-06
12	98723142	12:98723142:T:G	12	98594207	12:98594207:C:T	2.88455e-06
12	98723142	12:98723142:T:G	12	98782049	12:98782049:D:1	2.88396e-06
12	98723142	12:98723142:T:G	12	98782196	12:98782196:G:T	2.88396e-06
12	98723142	12:98723142:T:G	12	98680370	12:98680370:A:G	2.88384e-06
12	98723142	12:98723142:T:G	12	98597730	12:98597730:A:T	2.88372e-06
12	98723142	12:98723142:T:G	12	99053081	12:99053081:C:A	2.88361e-06
12	98723142	12:98723142:T:G	12	98723591	12:98723591:A:G	2.88349e-06
12	98723142	12:98723142:T:G	12	99399911	12:99399911:A:T	2.88322e-06
12	98723142	12:98723142:T:G	12	98829080	12:98829080:C:T	2.88314e-06
12	98723142	12:98723142:T:G	12	98527803	12:98527803:T:A	2.88302e-06
12	98723142	12:98723142:T:G	12	98527812	12:98527812:A:T	2.88278e-06
12	98723142	12:98723142:T:G	12	98829091	12:98829091:C:A	2.88278e-06
12	98723142	12:98723142:T:G	12	99648586	12:99648586:C:G	2.88278e-06
12	98723142	12:98723142:T:G	12	98683316	12:98683316:G:A	2.88267e-06
12	98723142	12:98723142:T:G	12	98744190	12:98744190:A:G	2.88267e-06
12	98723142	12:98723142:T:G	12	98745918	12:98745918:G:A	2.88267e-06
12	98723142	12:98723142:T:G	12	98807970	12:98807970:C:G	2.88267e-06
12	98723142	12:98723142:T:G	12	98894904	12:98894904:I:1	2.88259e-06
12	98723142	12:98723142:T:G	12	98894905	12:98894905:C:T	2.88259e-06
12	98723142	12:98723142:T:G	12	98534560	12:98534560:G:A	2.88255e-06
12	98723142	12:98723142:T:G	12	98593970	12:98593970:C:T	2.88255e-06
12	98723142	12:98723142:T:G	12	98644607	12:98644607:D:1	2.88255e-06
12	98723142	12:98723142:T:G	12	98649725	12:98649725:A:G	2.88255e-06
12	98723142	12:98723142:T:G	12	98699649	12:98699649:T:A	2.88255e-06
12	98723142	12:98723142:T:G	12	98745696	12:98745696:G:A	2.88255e-06
12	98723142	12:98723142:T:G	12	98751322	12:98751322:I:1	2.88255e-06
12	98723142	12:98723142:T:G	12	98751329	12:98751329:A:G	2.88255e-06
12	98723142	12:98723142:T:G	12	98751577	12:98751577:T:C	2.88255e-06
12	98723142	12:98723142:T:G	12	98801188	12:98801188:D:1	2.88255e-06
12	98723142	12:98723142:T:G	12	98515803	12:98515803:G:A	2.88243e-06
12	98723142	12:98723142:T:G	12	98516021	12:98516021:C:T	2.88243e-06
12	98723142	12:98723142:T:G	12	98516075	12:98516075:G:A	2.88243e-06
12	98723142	12:98723142:T:G	12	98516370	12:98516370:T:C	2.88243e-06
12	98723142	12:98723142:T:G	12	98532845	12:98532845:A:G	2.88243e-06
12	98723142	12:98723142:T:G	12	98533166	12:98533166:G:T	2.88243e-06
12	98723142	12:98723142:T:G	12	98533345	12:98533345:D:2	2.88243e-06
12	98723142	12:98723142:T:G	12	98533501	12:98533501:C:T	2.88243e-06
12	98723142	12:98723142:T:G	12	98534225	12:98534225:G:A	2.88243e-06
12	98723142	12:98723142:T:G	12	98534464	12:98534464:C:T	2.88243e-06
12	98723142	12:98723142:T:G	12	98534559	12:98534559:C:T	2.88243e-06
12	98723142	12:98723142:T:G	12	98534589	12:98534589:T:G	2.88243e-06
12	98723142	12:98723142:T:G	12	98534679	12:98534679:A:G	2.88243e-06
12	98723142	12:98723142:T:G	12	98535170	12:98535170:A:G	2.88243e-06
12	98723142	12:98723142:T:G	12	98535203	12:98535203:A:G	2.88243e-06
12	98723142	12:98723142:T:G	12	98535393	12:98535393:G:T	2.88243e-06
12	98723142	12:98723142:T:G	12	98535565	12:98535565:G:C	2.88243e-06
12	98723142	12:98723142:T:G	12	98593903	12:98593903:G:A	2.88243e-06
12	98723142	12:98723142:T:G	12	98593931	12:98593931:C:T	2.88243e-06
12	98723142	12:98723142:T:G	12	98595742	12:98595742:T:A	2.88243e-06
12	98723142	12:98723142:T:G	12	98597806	12:98597806:A:G	2.88243e-06
12	98723142	12:98723142:T:G	12	98597873	12:98597873:C:T	2.88243e-06
12	98723142	12:98723142:T:G	12	98597923	12:98597923:G:A	2.88243e-06
12	98723142	12:98723142:T:G	12	98598084	12:98598084:C:T	2.88243e-06
12	98723142	12:98723142:T:G	12	98598098	12:98598098:T:G	2.88243e-06
12	98723142	12:98723142:T:G	12	98598478	12:98598478:A:G	2.88243e-06
12	98723142	12:98723142:T:G	12	98598487	12:98598487:C:A	2.88243e-06
12	98723142	12:98723142:T:G	12	98613721	12:98613721:C:T	2.88243e-06
12	98723142	12:98723142:T:G	12	98625268	12:98625268:I:29	2.88243e-06
12	98723142	12:98723142:T:G	12	98644427	12:98644427:G:A	2.88243e-06
12	98723142	12:98723142:T:G	12	98649692	12:98649692:T:A	2.88243e-06
12	98723142	12:98723142:T:G	12	98659179	12:98659179:G:A	2.88243e-06
12	98723142	12:98723142:T:G	12	98659315	12:98659315:C:T	2.88243e-06
12	98723142	12:98723142:T:G	12	98659337	12:98659337:A:G	2.88243e-06
12	98723142	12:98723142:T:G	12	98659348	12:98659348:C:T	2.88243e-06
12	98723142	12:98723142:T:G	12	98662652	12:98662652:T:C	2.88243e-06
12	98723142	12:98723142:T:G	12	98662749	12:98662749:A:C	2.88243e-06
12	98723142	12:98723142:T:G	12	98665693	12:98665693:D:1	2.88243e-06
12	98723142	12:98723142:T:G	12	98671038	12:98671038:T:C	2.88243e-06
12	98723142	12:98723142:T:G	12	98671638	12:98671638:C:T	2.88243e-06
12	98723142	12:98723142:T:G	12	98671680	12:98671680:A:G	2.88243e-06
12	98723142	12:98723142:T:G	12	98677583	12:98677583:A:C	2.88243e-06
12	98723142	12:98723142:T:G	12	98683303	12:98683303:A:G	2.88243e-06
12	98723142	12:98723142:T:G	12	98708611	12:98708611:G:A	2.88243e-06
12	98723142	12:98723142:T:G	12	98708740	12:98708740:T:C	2.88243e-06
12	98723142	12:98723142:T:G	12	98715475	12:98715475:A:G	2.88243e-06
12	98723142	12:98723142:T:G	12	98715507	12:98715507:C:T	2.88243e-06
12	98723142	12:98723142:T:G	12	98725400	12:98725400:C:T	2.88243e-06
12	98723142	12:98723142:T:G	12	98744845	12:98744845:A:C	2.88243e-06
12	98723142	12:98723142:T:G	12	98745570	12:98745570:G:A	2.88243e-06
12	98723142	12:98723142:T:G	12	98751283	12:98751283:C:G	2.88243e-06
12	98723142	12:98723142:T:G	12	98751358	12:98751358:G:A	2.88243e-06
12	98723142	12:98723142:T:G	12	98751475	12:98751475:G:T	2.88243e-06
12	98723142	12:98723142:T:G	12	98807920	12:98807920:T:C	2.88243e-06
12	98723142	12:98723142:T:G	12	98829130	12:98829130:C:T	2.88243e-06
12	98723142	12:98723142:T:G	12	98829140	12:98829140:T:C	2.88243e-06
12	98723142	12:98723142:T:G	12	98829240	12:98829240:C:T	2.88243e-06
12	98723142	12:98723142:T:G	12	98829249	12:98829249:G:A	2.88243e-06
12	98723142	12:98723142:T:G	12	98894551	12:98894551:G:A	2.88243e-06
12	98723142	12:98723142:T:G	12	98894586	12:98894586:G:A	2.88243e-06
12	98723142	12:98723142:T:G	12	98894854	12:98894854:G:A	2.88243e-06
12	98723142	12:98723142:T:G	12	98895040	12:98895040:G:A	2.88243e-06
12	98723142	12:98723142:T:G	12	98895185	12:98895185:G:A	2.88243e-06
12	98723142	12:98723142:T:G	12	98895314	12:98895314:C:T	2.88243e-06
12	98723142	12:98723142:T:G	12	99053134	12:99053134:G:A	2.88243e-06
12	98723142	12:98723142:T:G	12	99053183	12:99053183:T:G	2.88243e-06
12	98723142	12:98723142:T:G	12	99154418	12:99154418:G:A	2.88243e-06
12	98723142	12:98723142:T:G	12	99154559	12:99154559:D:2	2.88243e-06
12	98723142	12:98723142:T:G	12	99154737	12:99154737:A:G	2.88243e-06
12	98723142	12:98723142:T:G	12	99246233	12:99246233:G:T	2.88243e-06
12	98723142	12:98723142:T:G	12	99246363	12:99246363:C:G	2.88243e-06
12	98723142	12:98723142:T:G	12	99246519	12:99246519:T:C	2.88243e-06
12	98723142	12:98723142:T:G	12	99246531	12:99246531:C:T	2.88243e-06
12	98723142	12:98723142:T:G	12	99246726	12:99246726:C:T	2.88243e-06
12	98723142	12:98723142:T:G	12	99399768	12:99399768:C:T	2.88243e-06
12	98723142	12:98723142:T:G	12	99399797	12:99399797:T:C	2.88243e-06
12	98723142	12:98723142:T:G	12	99504639	12:99504639:C:T	2.88243e-06
12	98723142	12:98723142:T:G	12	99648207	12:99648207:G:A	2.88243e-06
12	98723142	12:98723142:T:G	12	99648398	12:99648398:G:A	2.88243e-06
12	98723142	12:98723142:T:G	12	99648486	12:99648486:C:T	2.88243e-06
12	98723142	12:98723142:T:G	12	99648605	12:99648605:C:T	2.88243e-06
12	98723142	12:98723142:T:G	12	98894935	12:98894935:C:T	2.88165e-06
12	98723142	12:98723142:T:G	12	98706570	12:98706570:G:A	2.88153e-06
12	98723142	12:98723142:T:G	12	98613879	12:98613879:G:A	2.88141e-06
12	98723142	12:98723142:T:G	12	98894912	12:98894912:C:A	2.88141e-06
12	98723142	12:98723142:T:G	12	98807769	12:98807769:T:C	2.88075e-06
12	98723142	12:98723142:T:G	12	98634401	12:98634401:C:T	2.88063e-06
12	98723142	12:98723142:T:G	12	98516400	12:98516400:T:G	2.77766e-06
12	98723142	12:98723142:T:G	12	98528002	12:98528002:T:A	2.77766e-06
12	98723142	12:98723142:T:G	12	98894822	12:98894822:G:C	2.77766e-06
12	98723142	12:98723142:T:G	12	99648393	12:99648393:C:T	2.77766e-06
12	98723142	12:98723142:T:G	12	98723837	12:98723837:C:T	2.77665e-06
12	98723142	12:98723142:T:G	12	98528083	12:98528083:G:A	2.7764e-06
12	98723142	12:98723142:T:G	12	98712286	12:98712286:C:T	2.77364e-06
12	98723142	12:98723142:T:G	12	99085111	12:99085111:G:A	2.72568e-06
12	98723142	12:98723142:T:G	12	98895096	12:98895096:G:C	2.71011e-06
12	98723142	12:98723142:T:G	12	99246880	12:99246880:A:G	2.63637e-06
12	98723142	12:98723142:T:G	12	98624313	12:98624313:C:T	2.62703e-06
12	98723142	12:98723142:T:G	12	98671130	12:98671130:D:1	2.59265e-06
12	98723142	12:98723142:T:G	12	98595409	12:98595409:D:2	2.58457e-06
12	98723142	12:98723142:T:G	12	98545091	12:98545091:T:G	2.52225e-06
12	98723142	12:98723142:T:G	12	98545129	12:98545129:I:10	2.44996e-06
12	98723142	12:98723142:T:G	12	98895077	12:98895077:G:C	2.41966e-06
12	98723142	12:98723142:T:G	12	98671792	12:98671792:G:C	2.34369e-06
12	98723142	12:98723142:T:G	12	98624897	12:98624897:C:T	2.34287e-06
12	98723142	12:98723142:T:G	12	98614432	12:98614432:I:2	2.31043e-06
12	98723142	12:98723142:T:G	12	98723623	12:98723623:I:1	2.26887e-06
12	98723142	12:98723142:T:G	12	98614420	12:98614420:D:6	2.26708e-06
12	98723142	12:98723142:T:G	12	98624865	12:98624865:C:T	2.26295e-06
12	98723142	12:98723142:T:G	12	98782092	12:98782092:G:C	2.24984e-06
12	98723142	12:98723142:T:G	12	98662438	12:98662438:D:1	2.21436e-06
12	98723142	12:98723142:T:G	12	98613534	12:98613534:T:C	2.20404e-06
12	98723142	12:98723142:T:G	12	98732324	12:98732324:I:1	2.18187e-06
12	98723142	12:98723142:T:G	12	98601030	12:98601030:A:G	2.17892e-06
12	98723142	12:98723142:T:G	12	98665496	12:98665496:D:3	2.17435e-06
12	98723142	12:98723142:T:G	12	98544636	12:98544636:I:1	2.17373e-06
12	98723142	12:98723142:T:G	12	98624675	12:98624675:A:G	2.17365e-06
12	98723142	12:98723142:T:G	12	98624180	12:98624180:G:A	2.17336e-06
12	98723142	12:98723142:T:G	12	98598780	12:98598780:D:1	2.17051e-06
12	98723142	12:98723142:T:G	12	98624706	12:98624706:C:A	2.1693e-06
12	98723142	12:98723142:T:G	12	98745374	12:98745374:I:17	2.16794e-06
12	98723142	12:98723142:T:G	12	98745374	12:98745374:I:18	2.16794e-06
12	98723142	12:98723142:T:G	12	98597840	12:98597840:C:A	2.16593e-06
12	98723142	12:98723142:T:G	12	98744270	12:98744270:C:T	2.16508e-06
12	98723142	12:98723142:T:G	12	98895095	12:98895095:G:T	2.16481e-06
12	98723142	12:98723142:T:G	12	98732570	12:98732570:A:G	2.16455e-06
12	98723142	12:98723142:T:G	12	98537631	12:98537631:T:G	2.16426e-06
12	98723142	12:98723142:T:G	12	98665867	12:98665867:C:G	2.16414e-06
12	98723142	12:98723142:T:G	12	98744006	12:98744006:T:C	2.16408e-06
12	98723142	12:98723142:T:G	12	98625894	12:98625894:A:G	2.16381e-06
12	98723142	12:98723142:T:G	12	98528103	12:98528103:A:G	2.16328e-06
12	98723142	12:98723142:T:G	12	98601285	12:98601285:G:C	2.16319e-06
12	98723142	12:98723142:T:G	12	98624215	12:98624215:G:A	2.16319e-06
12	98723142	12:98723142:T:G	12	98772951	12:98772951:A:C	2.16319e-06
12	98723142	12:98723142:T:G	12	98601068	12:98601068:T:C	2.16313e-06
12	98723142	12:98723142:T:G	12	98677406	12:98677406:I:1	2.16305e-06
12	98723142	12:98723142:T:G	12	98772957	12:98772957:T:C	2.16284e-06
12	98723142	12:98723142:T:G	12	98527793	12:98527793:G:T	2.16275e-06
12	98723142	12:98723142:T:G	12	99154726	12:99154726:C:A	2.16275e-06
12	98723142	12:98723142:T:G	12	98516537	12:98516537:C:T	2.16266e-06
12	98723142	12:98723142:T:G	12	99399548	12:99399548:C:T	2.16257e-06
12	98723142	12:98723142:T:G	12	98667713	12:98667713:T:C	2.16248e-06
12	98723142	12:98723142:T:G	12	98686962	12:98686962:T:C	2.16243e-06
12	98723142	12:98723142:T:G	12	99085082	12:99085082:C:T	2.1624e-06
12	98723142	12:98723142:T:G	12	98533422	12:98533422:G:C	2.16231e-06
12	98723142	12:98723142:T:G	12	98829081	12:98829081:G:A	2.16231e-06
12	98723142	12:98723142:T:G	12	98894984	12:98894984:I:12	2.16225e-06
12	98723142	12:98723142:T:G	12	98894984	12:98894984:T:C	2.16225e-06
12	98723142	12:98723142:T:G	12	98894984	12:98894984:I:9	2.16225e-06
12	98723142	12:98723142:T:G	12	98614322	12:98614322:T:C	2.16222e-06
12	98723142	12:98723142:T:G	12	98703439	12:98703439:C:T	2.16222e-06
12	98723142	12:98723142:T:G	12	98712435	12:98712435:G:A	2.16222e-06
12	98723142	12:98723142:T:G	12	98708772	12:98708772:T:G	2.16213e-06
12	98723142	12:98723142:T:G	12	99085068	12:99085068:C:T	2.16213e-06
12	98723142	12:98723142:T:G	12	98598401	12:98598401:C:T	2.16204e-06
12	98723142	12:98723142:T:G	12	98599870	12:98599870:C:T	2.16204e-06
12	98723142	12:98723142:T:G	12	98665804	12:98665804:A:T	2.16204e-06
12	98723142	12:98723142:T:G	12	98715359	12:98715359:T:A	2.16204e-06
12	98723142	12:98723142:T:G	12	98527937	12:98527937:G:A	2.16196e-06
12	98723142	12:98723142:T:G	12	98659094	12:98659094:A:G	2.16196e-06
12	98723142	12:98723142:T:G	12	98680232	12:98680232:G:A	2.16196e-06
12	98723142	12:98723142:T:G	12	98706434	12:98706434:C:T	2.16196e-06
12	98723142	12:98723142:T:G	12	98723614	12:98723614:D:1	2.16196e-06
12	98723142	12:98723142:T:G	12	98744193	12:98744193:G:A	2.16196e-06
12	98723142	12:98723142:T:G	12	98751305	12:98751305:T:C	2.16196e-06
12	98723142	12:98723142:T:G	12	98732533	12:98732533:T:G	2.1619e-06
12	98723142	12:98723142:T:G	12	98894972	12:98894972:G:A	2.1619e-06
12	98723142	12:98723142:T:G	12	98531887	12:98531887:C:T	2.16187e-06
12	98723142	12:98723142:T:G	12	98535568	12:98535568:D:1	2.16187e-06
12	98723142	12:98723142:T:G	12	98535712	12:98535712:C:T	2.16187e-06
12	98723142	12:98723142:T:G	12	98614303	12:98614303:G:T	2.16187e-06
12	98723142	12:98723142:T:G	12	98648811	12:98648811:G:A	2.16187e-06
12	98723142	12:98723142:T:G	12	98662440	12:98662440:T:A	2.16187e-06
12	98723142	12:98723142:T:G	12	98665807	12:98665807:A:G	2.16187e-06
12	98723142	12:98723142:T:G	12	98667422	12:98667422:T:A	2.16187e-06
12	98723142	12:98723142:T:G	12	98667455	12:98667455:T:G	2.16187e-06
12	98723142	12:98723142:T:G	12	98671462	12:98671462:A:G	2.16187e-06
12	98723142	12:98723142:T:G	12	98799047	12:98799047:T:C	2.16187e-06
12	98723142	12:98723142:T:G	12	98801185	12:98801185:G:T	2.16187e-06
12	98723142	12:98723142:T:G	12	98894560	12:98894560:A:C	2.16187e-06
12	98723142	12:98723142:T:G	12	98894866	12:98894866:A:T	2.16187e-06
12	98723142	12:98723142:T:G	12	98895100	12:98895100:G:A	2.16187e-06
12	98723142	12:98723142:T:G	12	98895137	12:98895137:C:T	2.16187e-06
12	98723142	12:98723142:T:G	12	99154659	12:99154659:C:T	2.16187e-06
12	98723142	12:98723142:T:G	12	99246665	12:99246665:T:C	2.16187e-06
12	98723142	12:98723142:T:G	12	99648773	12:99648773:T:G	2.16187e-06
12	98723142	12:98723142:T:G	12	98515800	12:98515800:G:A	2.16178e-06
12	98723142	12:98723142:T:G	12	98515821	12:98515821:G:C	2.16178e-06
12	98723142	12:98723142:T:G	12	98515948	12:98515948:G:T	2.16178e-06
12	98723142	12:98723142:T:G	12	98516203	12:98516203:T:C	2.16178e-06
12	98723142	12:98723142:T:G	12	98516343	12:98516343:G:T	2.16178e-06
12	98723142	12:98723142:T:G	12	98516417	12:98516417:A:G	2.16178e-06
12	98723142	12:98723142:T:G	12	98516508	12:98516508:A:G	2.16178e-06
12	98723142	12:98723142:T:G	12	98527853	12:98527853:C:A	2.16178e-06
12	98723142	12:98723142:T:G	12	98527976	12:98527976:C:T	2.16178e-06
12	98723142	12:98723142:T:G	12	98528025	12:98528025:A:C	2.16178e-06
12	98723142	12:98723142:T:G	12	98532847	12:98532847:T:C	2.16178e-06
12	98723142	12:98723142:T:G	12	98532871	12:98532871:C:T	2.16178e-06
12	98723142	12:98723142:T:G	12	98533007	12:98533007:C:G	2.16178e-06
12	98723142	12:98723142:T:G	12	98533111	12:98533111:A:T	2.16178e-06
12	98723142	12:98723142:T:G	12	98533331	12:98533331:A:G	2.16178e-06
12	98723142	12:98723142:T:G	12	98533453	12:98533453:C:G	2.16178e-06
12	98723142	12:98723142:T:G	12	98533572	12:98533572:G:A	2.16178e-06
12	98723142	12:98723142:T:G	12	98533620	12:98533620:G:A	2.16178e-06
12	98723142	12:98723142:T:G	12	98533666	12:98533666:I:1	2.16178e-06
12	98723142	12:98723142:T:G	12	98534009	12:98534009:D:2	2.16178e-06
12	98723142	12:98723142:T:G	12	98534099	12:98534099:G:A	2.16178e-06
12	98723142	12:98723142:T:G	12	98534233	12:98534233:A:G	2.16178e-06
12	98723142	12:98723142:T:G	12	98534307	12:98534307:T:A	2.16178e-06
12	98723142	12:98723142:T:G	12	98534326	12:98534326:G:A	2.16178e-06
12	98723142	12:98723142:T:G	12	98534368	12:98534368:A:G	2.16178e-06
12	98723142	12:98723142:T:G	12	98534456	12:98534456:G:C	2.16178e-06
12	98723142	12:98723142:T:G	12	98534459	12:98534459:T:G	2.16178e-06
12	98723142	12:98723142:T:G	12	98534674	12:98534674:G:A	2.16178e-06
12	98723142	12:98723142:T:G	12	98534732	12:98534732:C:A	2.16178e-06
12	98723142	12:98723142:T:G	12	98535307	12:98535307:A:G	2.16178e-06
12	98723142	12:98723142:T:G	12	98537487	12:98537487:A:G	2.16178e-06
12	98723142	12:98723142:T:G	12	98537523	12:98537523:G:A	2.16178e-06
12	98723142	12:98723142:T:G	12	98544210	12:98544210:A:C	2.16178e-06
12	98723142	12:98723142:T:G	12	98544268	12:98544268:A:G	2.16178e-06
12	98723142	12:98723142:T:G	12	98545026	12:98545026:A:G	2.16178e-06
12	98723142	12:98723142:T:G	12	98546361	12:98546361:G:A	2.16178e-06
12	98723142	12:98723142:T:G	12	98547645	12:98547645:G:A	2.16178e-06
12	98723142	12:98723142:T:G	12	98547842	12:98547842:C:G	2.16178e-06
12	98723142	12:98723142:T:G	12	98593957	12:98593957:C:T	2.16178e-06
12	98723142	12:98723142:T:G	12	98594039	12:98594039:C:T	2.16178e-06
12	98723142	12:98723142:T:G	12	98594052	12:98594052:G:A	2.16178e-06
12	98723142	12:98723142:T:G	12	98594168	12:98594168:G:A	2.16178e-06
12	98723142	12:98723142:T:G	12	98595405	12:98595405:C:G	2.16178e-06
12	98723142	12:98723142:T:G	12	98595620	12:98595620:T:C	2.16178e-06
12	98723142	12:98723142:T:G	12	98595677	12:98595677:G:A	2.16178e-06
12	98723142	12:98723142:T:G	12	98595710	12:98595710:G:A	2.16178e-06
12	98723142	12:98723142:T:G	12	98595752	12:98595752:G:A	2.16178e-06
12	98723142	12:98723142:T:G	12	98598056	12:98598056:T:C	2.16178e-06
12	98723142	12:98723142:T:G	12	98598411	12:98598411:G:A	2.16178e-06
12	98723142	12:98723142:T:G	12	98601214	12:98601214:G:T	2.16178e-06
12	98723142	12:98723142:T:G	12	98601281	12:98601281:G:A	2.16178e-06
12	98723142	12:98723142:T:G	12	98601370	12:98601370:G:A	2.16178e-06
12	98723142	12:98723142:T:G	12	98613841	12:98613841:T:G	2.16178e-06
12	98723142	12:98723142:T:G	12	98614021	12:98614021:A:G	2.16178e-06
12	98723142	12:98723142:T:G	12	98614022	12:98614022:C:T	2.16178e-06
12	98723142	12:98723142:T:G	12	98624510	12:98624510:C:T	2.16178e-06
12	98723142	12:98723142:T:G	12	98625209	12:98625209:C:T	2.16178e-06
12	98723142	12:98723142:T:G	12	98626046	12:98626046:C:T	2.16178e-06
12	98723142	12:98723142:T:G	12	98626212	12:98626212:G:C	2.16178e-06
12	98723142	12:98723142:T:G	12	98626240	12:98626240:G:A	2.16178e-06
12	98723142	12:98723142:T:G	12	98626265	12:98626265:C:T	2.16178e-06
12	98723142	12:98723142:T:G	12	98626275	12:98626275:T:A	2.16178e-06
12	98723142	12:98723142:T:G	12	98626284	12:98626284:G:A	2.16178e-06
12	98723142	12:98723142:T:G	12	98626541	12:98626541:A:G	2.16178e-06
12	98723142	12:98723142:T:G	12	98626628	12:98626628:G:A	2.16178e-06
12	98723142	12:98723142:T:G	12	98634328	12:98634328:G:A	2.16178e-06
12	98723142	12:98723142:T:G	12	98644652	12:98644652:G:C	2.16178e-06
12	98723142	12:98723142:T:G	12	98648349	12:98648349:T:G	2.16178e-06
12	98723142	12:98723142:T:G	12	98648583	12:98648583:T:C	2.16178e-06
12	98723142	12:98723142:T:G	12	98649178	12:98649178:C:T	2.16178e-06
12	98723142	12:98723142:T:G	12	98649258	12:98649258:A:G	2.16178e-06
12	98723142	12:98723142:T:G	12	98649657	12:98649657:G:A	2.16178e-06
12	98723142	12:98723142:T:G	12	98659136	12:98659136:G:A	2.16178e-06
12	98723142	12:98723142:T:G	12	98662533	12:98662533:C:A	2.16178e-06
12	98723142	12:98723142:T:G	12	98666252	12:98666252:A:C	2.16178e-06
12	98723142	12:98723142:T:G	12	98666280	12:98666280:A:C	2.16178e-06
12	98723142	12:98723142:T:G	12	98667491	12:98667491:G:A	2.16178e-06
12	98723142	12:98723142:T:G	12	98667574	12:98667574:C:T	2.16178e-06
12	98723142	12:98723142:T:G	12	98667681	12:98667681:T:C	2.16178e-06
12	98723142	12:98723142:T:G	12	98670983	12:98670983:C:T	2.16178e-06
12	98723142	12:98723142:T:G	12	98677436	12:98677436:D:1	2.16178e-06
12	98723142	12:98723142:T:G	12	98680443	12:98680443:A:G	2.16178e-06
12	98723142	12:98723142:T:G	12	98683193	12:98683193:A:G	2.16178e-06
12	98723142	12:98723142:T:G	12	98683218	12:98683218:A:G	2.16178e-06
12	98723142	12:98723142:T:G	12	98699590	12:98699590:A:T	2.16178e-06
12	98723142	12:98723142:T:G	12	98703435	12:98703435:A:G	2.16178e-06
12	98723142	12:98723142:T:G	12	98706668	12:98706668:A:G	2.16178e-06
12	98723142	12:98723142:T:G	12	98708656	12:98708656:A:C	2.16178e-06
12	98723142	12:98723142:T:G	12	98712307	12:98712307:A:G	2.16178e-06
12	98723142	12:98723142:T:G	12	98712319	12:98712319:C:T	2.16178e-06
12	98723142	12:98723142:T:G	12	98712334	12:98712334:A:G	2.16178e-06
12	98723142	12:98723142:T:G	12	98723760	12:98723760:C:A	2.16178e-06
12	98723142	12:98723142:T:G	12	98723804	12:98723804:G:A	2.16178e-06
12	98723142	12:98723142:T:G	12	98727216	12:98727216:C:T	2.16178e-06
12	98723142	12:98723142:T:G	12	98727376	12:98727376:A:G	2.16178e-06
12	98723142	12:98723142:T:G	12	98744142	12:98744142:T:G	2.16178e-06
12	98723142	12:98723142:T:G	12	98744820	12:98744820:D:1	2.16178e-06
12	98723142	12:98723142:T:G	12	98744927	12:98744927:C:A	2.16178e-06
12	98723142	12:98723142:T:G	12	98745180	12:98745180:T:C	2.16178e-06
12	98723142	12:98723142:T:G	12	98745288	12:98745288:G:A	2.16178e-06
12	98723142	12:98723142:T:G	12	98745429	12:98745429:A:G	2.16178e-06
12	98723142	12:98723142:T:G	12	98745624	12:98745624:C:T	2.16178e-06
12	98723142	12:98723142:T:G	12	98745712	12:98745712:A:T	2.16178e-06
12	98723142	12:98723142:T:G	12	98745864	12:98745864:G:C	2.16178e-06
12	98723142	12:98723142:T:G	12	98745896	12:98745896:T:G	2.16178e-06
12	98723142	12:98723142:T:G	12	98773032	12:98773032:G:A	2.16178e-06
12	98723142	12:98723142:T:G	12	98773176	12:98773176:T:C	2.16178e-06
12	98723142	12:98723142:T:G	12	98773263	12:98773263:T:C	2.16178e-06
12	98723142	12:98723142:T:G	12	98799031	12:98799031:T:C	2.16178e-06
12	98723142	12:98723142:T:G	12	98800920	12:98800920:C:A	2.16178e-06
12	98723142	12:98723142:T:G	12	98807948	12:98807948:G:T	2.16178e-06
12	98723142	12:98723142:T:G	12	98832101	12:98832101:A:G	2.16178e-06
12	98723142	12:98723142:T:G	12	98832144	12:98832144:A:G	2.16178e-06
12	98723142	12:98723142:T:G	12	98894530	12:98894530:G:A	2.16178e-06
12	98723142	12:98723142:T:G	12	98894546	12:98894546:D:1	2.16178e-06
12	98723142	12:98723142:T:G	12	98894669	12:98894669:G:A	2.16178e-06
12	98723142	12:98723142:T:G	12	98894692	12:98894692:G:C	2.16178e-06
12	98723142	12:98723142:T:G	12	98894763	12:98894763:G:A	2.16178e-06
12	98723142	12:98723142:T:G	12	98894876	12:98894876:G:A	2.16178e-06
12	98723142	12:98723142:T:G	12	98894877	12:98894877:C:A	2.16178e-06
12	98723142	12:98723142:T:G	12	98894882	12:98894882:G:A	2.16178e-06
12	98723142	12:98723142:T:G	12	98895056	12:98895056:A:G	2.16178e-06
12	98723142	12:98723142:T:G	12	98895083	12:98895083:G:A	2.16178e-06
12	98723142	12:98723142:T:G	12	98895138	12:98895138:G:C	2.16178e-06
12	98723142	12:98723142:T:G	12	98895198	12:98895198:C:T	2.16178e-06
12	98723142	12:98723142:T:G	12	98895340	12:98895340:C:G	2.16178e-06
12	98723142	12:98723142:T:G	12	98895342	12:98895342:G:A	2.16178e-06
12	98723142	12:98723142:T:G	12	99053223	12:99053223:G:T	2.16178e-06
12	98723142	12:98723142:T:G	12	99053246	12:99053246:C:G	2.16178e-06
12	98723142	12:98723142:T:G	12	99053295	12:99053295:C:T	2.16178e-06
12	98723142	12:98723142:T:G	12	99084970	12:99084970:A:G	2.16178e-06
12	98723142	12:98723142:T:G	12	99154847	12:99154847:G:A	2.16178e-06
12	98723142	12:98723142:T:G	12	99155155	12:99155155:G:T	2.16178e-06
12	98723142	12:98723142:T:G	12	99244306	12:99244306:A:G	2.16178e-06
12	98723142	12:98723142:T:G	12	99244352	12:99244352:A:G	2.16178e-06
12	98723142	12:98723142:T:G	12	99246503	12:99246503:T:G	2.16178e-06
12	98723142	12:98723142:T:G	12	99246540	12:99246540:C:G	2.16178e-06
12	98723142	12:98723142:T:G	12	99246664	12:99246664:T:C	2.16178e-06
12	98723142	12:98723142:T:G	12	99246756	12:99246756:G:A	2.16178e-06
12	98723142	12:98723142:T:G	12	99246806	12:99246806:A:C	2.16178e-06
12	98723142	12:98723142:T:G	12	99399616	12:99399616:A:G	2.16178e-06
12	98723142	12:98723142:T:G	12	99399680	12:99399680:G:A	2.16178e-06
12	98723142	12:98723142:T:G	12	99504528	12:99504528:A:T	2.16178e-06
12	98723142	12:98723142:T:G	12	99648187	12:99648187:T:C	2.16178e-06
12	98723142	12:98723142:T:G	12	99648198	12:99648198:G:A	2.16178e-06
12	98723142	12:98723142:T:G	12	99648223	12:99648223:G:A	2.16178e-06
12	98723142	12:98723142:T:G	12	99648357	12:99648357:C:T	2.16178e-06
12	98723142	12:98723142:T:G	12	99648842	12:99648842:T:C	2.16178e-06
12	98723142	12:98723142:T:G	12	98534931	12:98534931:A:G	2.16172e-06
12	98723142	12:98723142:T:G	12	98895094	12:98895094:G:T	2.1617e-06
12	98723142	12:98723142:T:G	12	98598774	12:98598774:T:G	2.16163e-06
12	98723142	12:98723142:T:G	12	98894985	12:98894985:I:6	2.16155e-06
12	98723142	12:98723142:T:G	12	98894929	12:98894929:D:1	2.16137e-06
12	98723142	12:98723142:T:G	12	98614276	12:98614276:C:T	2.16119e-06
12	98723142	12:98723142:T:G	12	98680213	12:98680213:T:C	2.16093e-06
12	98723142	12:98723142:T:G	12	98624257	12:98624257:T:C	2.16084e-06
12	98723142	12:98723142:T:G	12	98624259	12:98624259:D:2	2.16084e-06
12	98723142	12:98723142:T:G	12	98625096	12:98625096:G:A	2.16084e-06
12	98723142	12:98723142:T:G	12	98624281	12:98624281:T:C	2.16075e-06
12	98723142	12:98723142:T:G	12	98708511	12:98708511:A:G	2.16075e-06
12	98723142	12:98723142:T:G	12	98649757	12:98649757:G:A	2.16034e-06
12	98723142	12:98723142:T:G	12	98829430	12:98829430:A:C	2.15982e-06
12	98723142	12:98723142:T:G	12	98895175	12:98895175:C:T	2.12824e-06
12	98723142	12:98723142:T:G	12	98545095	12:98545095:T:C	2.10011e-06
12	98723142	12:98723142:T:G	12	98644788	12:98644788:T:G	2.09299e-06
12	98723142	12:98723142:T:G	12	98534383	12:98534383:D:1	2.06924e-06
12	98723142	12:98723142:T:G	12	99649203	12:99649203:A:G	1.96842e-06
12	98723142	12:98723142:T:G	12	98894623	12:98894623:T:C	1.92157e-06
12	98723142	12:98723142:T:G	12	99154829	12:99154829:T:A	1.92157e-06
12	98723142	12:98723142:T:G	12	98745375	12:98745375:D:1	1.80301e-06
12	98723142	12:98723142:T:G	12	98644580	12:98644580:G:A	1.75814e-06
12	98723142	12:98723142:T:G	12	98644581	12:98644581:C:A	1.75776e-06
12	98723142	12:98723142:T:G	12	98744681	12:98744681:T:C	1.73922e-06
12	98723142	12:98723142:T:G	12	98829117	12:98829117:T:C	1.71119e-06
12	98723142	12:98723142:T:G	12	98626698	12:98626698:C:A	1.61799e-06
12	98723142	12:98723142:T:G	12	98595815	12:98595815:G:A	1.61356e-06
12	98723142	12:98723142:T:G	12	98534052	12:98534052:C:G	1.54257e-06
12	98723142	12:98723142:T:G	12	99648262	12:99648262:C:G	1.53287e-06
12	98723142	12:98723142:T:G	12	98624873	12:98624873:C:T	1.5289e-06
12	98723142	12:98723142:T:G	12	98781274	12:98781274:C:T	1.5289e-06
12	98723142	12:98723142:T:G	12	98624867	12:98624867:C:T	1.5182e-06
12	98723142	12:98723142:T:G	12	98614419	12:98614419:D:3	1.51142e-06
12	98723142	12:98723142:T:G	12	98614434	12:98614434:T:G	1.50736e-06
12	98723142	12:98723142:T:G	12	98594012	12:98594012:A:C	1.5057e-06
12	98723142	12:98723142:T:G	12	98625335	12:98625335:A:G	1.5057e-06
12	98723142	12:98723142:T:G	12	98644492	12:98644492:G:A	1.5057e-06
12	98723142	12:98723142:T:G	12	98671812	12:98671812:A:C	1.50414e-06
12	98723142	12:98723142:T:G	12	98894839	12:98894839:T:C	1.50376e-06
12	98723142	12:98723142:T:G	12	98545125	12:98545125:I:5.02	1.48216e-06
12	98723142	12:98723142:T:G	12	98545125	12:98545125:I:7	1.48216e-06
12	98723142	12:98723142:T:G	12	98744630	12:98744630:D:2	1.47544e-06
12	98723142	12:98723142:T:G	12	98744623	12:98744623:A:C	1.47426e-06
12	98723142	12:98723142:T:G	12	98744636	12:98744636:D:4	1.45867e-06
12	98723142	12:98723142:T:G	12	99246176	12:99246176:T:C	1.45384e-06
12	98723142	12:98723142:T:G	12	98537651	12:98537651:G:C	1.4537e-06
12	98723142	12:98723142:T:G	12	98544879	12:98544879:T:C	1.45036e-06
12	98723142	12:98723142:T:G	12	98544881	12:98544881:T:C	1.45036e-06
12	98723142	12:98723142:T:G	12	98625040	12:98625040:G:A	1.4501e-06
12	98723142	12:98723142:T:G	12	98624188	12:98624188:D:5	1.44706e-06
12	98723142	12:98723142:T:G	12	98624189	12:98624189:A:G	1.44706e-06
12	98723142	12:98723142:T:G	12	98751579	12:98751579:G:A	1.44658e-06
12	98723142	12:98723142:T:G	12	98544857	12:98544857:C:T	1.44647e-06
12	98723142	12:98723142:T:G	12	98624717	12:98624717:C:T	1.44644e-06
12	98723142	12:98723142:T:G	12	98624626	12:98624626:T:C	1.44601e-06
12	98723142	12:98723142:T:G	12	98624719	12:98624719:T:C	1.44587e-06
12	98723142	12:98723142:T:G	12	98624735	12:98624735:A:G	1.44542e-06
12	98723142	12:98723142:T:G	12	98597709	12:98597709:C:T	1.44528e-06
12	98723142	12:98723142:T:G	12	98614352	12:98614352:T:C	1.44518e-06
12	98723142	12:98723142:T:G	12	98625373	12:98625373:C:G	1.44493e-06
12	98723142	12:98723142:T:G	12	98744298	12:98744298:T:A	1.44469e-06
12	98723142	12:98723142:T:G	12	98534989	12:98534989:A:G	1.44468e-06
12	98723142	12:98723142:T:G	12	98625047	12:98625047:G:T	1.4444e-06
12	98723142	12:98723142:T:G	12	98683374	12:98683374:C:T	1.44426e-06
12	98723142	12:98723142:T:G	12	98723552	12:98723552:T:C	1.44399e-06
12	98723142	12:98723142:T:G	12	98781244	12:98781244:G:A	1.44385e-06
12	98723142	12:98723142:T:G	12	98744285	12:98744285:G:C	1.44365e-06
12	98723142	12:98723142:T:G	12	98634268	12:98634268:C:T	1.44355e-06
12	98723142	12:98723142:T:G	12	98594226	12:98594226:G:A	1.44347e-06
12	98723142	12:98723142:T:G	12	98537625	12:98537625:C:T	1.44341e-06
12	98723142	12:98723142:T:G	12	98537613	12:98537613:D:3	1.44327e-06
12	98723142	12:98723142:T:G	12	98686649	12:98686649:A:G	1.44327e-06
12	98723142	12:98723142:T:G	12	99154603	12:99154603:A:T	1.443e-06
12	98723142	12:98723142:T:G	12	98680486	12:98680486:G:A	1.44274e-06
12	98723142	12:98723142:T:G	12	98680501	12:98680501:C:T	1.44269e-06
12	98723142	12:98723142:T:G	12	98546317	12:98546317:A:G	1.44261e-06
12	98723142	12:98723142:T:G	12	98799078	12:98799078:T:C	1.44249e-06
12	98723142	12:98723142:T:G	12	98626834	12:98626834:A:G	1.44245e-06
12	98723142	12:98723142:T:G	12	99655242	12:99655242:T:C	1.44245e-06
12	98723142	12:98723142:T:G	12	99246201	12:99246201:D:1	1.44243e-06
12	98723142	12:98723142:T:G	12	98686662	12:98686662:A:G	1.44222e-06
12	98723142	12:98723142:T:G	12	98832225	12:98832225:G:T	1.44212e-06
12	98723142	12:98723142:T:G	12	98686970	12:98686970:A:G	1.44206e-06
12	98723142	12:98723142:T:G	12	98593846	12:98593846:C:A	1.44202e-06
12	98723142	12:98723142:T:G	12	98665810	12:98665810:D:1	1.44192e-06
12	98723142	12:98723142:T:G	12	98665821	12:98665821:G:C	1.44192e-06
12	98723142	12:98723142:T:G	12	98712290	12:98712290:A:T	1.44192e-06
12	98723142	12:98723142:T:G	12	98798864	12:98798864:T:G	1.44192e-06
12	98723142	12:98723142:T:G	12	98545122	12:98545122:T:C	1.44191e-06
12	98723142	12:98723142:T:G	12	98683095	12:98683095:C:G	1.44186e-06
12	98723142	12:98723142:T:G	12	98723858	12:98723858:C:T	1.44186e-06
12	98723142	12:98723142:T:G	12	98744808	12:98744808:T:C	1.44186e-06
12	98723142	12:98723142:T:G	12	98593855	12:98593855:C:T	1.44185e-06
12	98723142	12:98723142:T:G	12	98593853	12:98593853:C:T	1.44181e-06
12	98723142	12:98723142:T:G	12	98601537	12:98601537:A:C	1.44174e-06
12	98723142	12:98723142:T:G	12	98625218	12:98625218:D:4	1.44174e-06
12	98723142	12:98723142:T:G	12	98667719	12:98667719:D:1	1.44174e-06
12	98723142	12:98723142:T:G	12	98807997	12:98807997:A:G	1.44173e-06
12	98723142	12:98723142:T:G	12	98599862	12:98599862:A:G	1.44169e-06
12	98723142	12:98723142:T:G	12	98659064	12:98659064:T:G	1.44167e-06
12	98723142	12:98723142:T:G	12	98593876	12:98593876:G:C	1.44163e-06
12	98723142	12:98723142:T:G	12	98649149	12:98649149:T:C	1.44163e-06
12	98723142	12:98723142:T:G	12	98732551	12:98732551:A:G	1.44159e-06
12	98723142	12:98723142:T:G	12	98782044	12:98782044:C:T	1.44159e-06
12	98723142	12:98723142:T:G	12	98595915	12:98595915:T:C	1.44157e-06
12	98723142	12:98723142:T:G	12	98782189	12:98782189:T:C	1.44157e-06
12	98723142	12:98723142:T:G	12	98832195	12:98832195:T:C	1.44157e-06
12	98723142	12:98723142:T:G	12	99655227	12:99655227:A:G	1.44157e-06
12	98723142	12:98723142:T:G	12	98894984	12:98894984:I:3	1.44153e-06
12	98723142	12:98723142:T:G	12	98666177	12:98666177:C:A	1.44151e-06
12	98723142	12:98723142:T:G	12	98782061	12:98782061:C:T	1.44151e-06
12	98723142	12:98723142:T:G	12	98533662	12:98533662:C:T	1.44145e-06
12	98723142	12:98723142:T:G	12	98544150	12:98544150:C:G	1.44145e-06
12	98723142	12:98723142:T:G	12	98593881	12:98593881:C:T	1.44145e-06
12	98723142	12:98723142:T:G	12	99443607	12:99443607:G:A	1.44145e-06
12	98723142	12:98723142:T:G	12	99648581	12:99648581:D:13	1.44145e-06
12	98723142	12:98723142:T:G	12	98649151	12:98649151:C:G	1.44139e-06
12	98723142	12:98723142:T:G	12	98662416	12:98662416:A:G	1.44139e-06
12	98723142	12:98723142:T:G	12	98665804	12:98665804:A:G	1.44139e-06
12	98723142	12:98723142:T:G	12	98715650	12:98715650:A:G	1.44139e-06
12	98723142	12:98723142:T:G	12	98744198	12:98744198:I:2	1.44139e-06
12	98723142	12:98723142:T:G	12	98744199	12:98744199:A:C	1.44139e-06
12	98723142	12:98723142:T:G	12	98781220	12:98781220:A:G	1.44139e-06
12	98723142	12:98723142:T:G	12	98648867	12:98648867:T:G	1.44135e-06
12	98723142	12:98723142:T:G	12	99648642	12:99648642:G:A	1.44135e-06
12	98723142	12:98723142:T:G	12	98527806	12:98527806:A:G	1.44133e-06
12	98723142	12:98723142:T:G	12	98527937	12:98527937:G:C	1.44133e-06
12	98723142	12:98723142:T:G	12	98545072	12:98545072:A:G	1.44133e-06
12	98723142	12:98723142:T:G	12	98680223	12:98680223:T:C	1.44133e-06
12	98723142	12:98723142:T:G	12	98680225	12:98680225:D:1	1.44133e-06
12	98723142	12:98723142:T:G	12	98680461	12:98680461:T:C	1.44133e-06
12	98723142	12:98723142:T:G	12	98751304	12:98751304:D:1	1.44133e-06
12	98723142	12:98723142:T:G	12	98516243	12:98516243:G:A	1.44127e-06
12	98723142	12:98723142:T:G	12	98516483	12:98516483:G:A	1.44127e-06
12	98723142	12:98723142:T:G	12	98516483	12:98516483:D:1	1.44127e-06
12	98723142	12:98723142:T:G	12	98531897	12:98531897:T:C	1.44127e-06
12	98723142	12:98723142:T:G	12	98532957	12:98532957:G:C	1.44127e-06
12	98723142	12:98723142:T:G	12	98532957	12:98532957:G:A	1.44127e-06
12	98723142	12:98723142:T:G	12	98537596	12:98537596:G:A	1.44127e-06
12	98723142	12:98723142:T:G	12	98544367	12:98544367:C:T	1.44127e-06
12	98723142	12:98723142:T:G	12	98544367	12:98544367:C:A	1.44127e-06
12	98723142	12:98723142:T:G	12	98544559	12:98544559:T:C	1.44127e-06
12	98723142	12:98723142:T:G	12	98594195	12:98594195:G:A	1.44127e-06
12	98723142	12:98723142:T:G	12	98598744	12:98598744:T:C	1.44127e-06
12	98723142	12:98723142:T:G	12	98600147	12:98600147:C:G	1.44127e-06
12	98723142	12:98723142:T:G	12	98614311	12:98614311:T:C	1.44127e-06
12	98723142	12:98723142:T:G	12	98625341	12:98625341:T:C	1.44127e-06
12	98723142	12:98723142:T:G	12	98667698	12:98667698:A:G	1.44127e-06
12	98723142	12:98723142:T:G	12	98723377	12:98723377:C:T	1.44127e-06
12	98723142	12:98723142:T:G	12	98723607	12:98723607:C:T	1.44127e-06
12	98723142	12:98723142:T:G	12	98727408	12:98727408:T:G	1.44127e-06
12	98723142	12:98723142:T:G	12	98807968	12:98807968:A:G	1.44127e-06
12	98723142	12:98723142:T:G	12	98895118	12:98895118:D:4	1.44127e-06
12	98723142	12:98723142:T:G	12	99155084	12:99155084:D:1	1.44127e-06
12	98723142	12:98723142:T:G	12	99155085	12:99155085:C:T	1.44127e-06
12	98723142	12:98723142:T:G	12	98546331	12:98546331:D:3	1.44124e-06
12	98723142	12:98723142:T:G	12	98516041	12:98516041:C:G	1.44122e-06
12	98723142	12:98723142:T:G	12	98516421	12:98516421:C:G	1.44122e-06
12	98723142	12:98723142:T:G	12	98516565	12:98516565:D:2	1.44122e-06
12	98723142	12:98723142:T:G	12	98531880	12:98531880:D:2	1.44122e-06
12	98723142	12:98723142:T:G	12	98533820	12:98533820:A:C	1.44122e-06
12	98723142	12:98723142:T:G	12	98533878	12:98533878:C:G	1.44122e-06
12	98723142	12:98723142:T:G	12	98534135	12:98534135:A:G	1.44122e-06
12	98723142	12:98723142:T:G	12	98535290	12:98535290:A:G	1.44122e-06
12	98723142	12:98723142:T:G	12	98535317	12:98535317:C:A	1.44122e-06
12	98723142	12:98723142:T:G	12	98535514	12:98535514:A:G	1.44122e-06
12	98723142	12:98723142:T:G	12	98535677	12:98535677:T:G	1.44122e-06
12	98723142	12:98723142:T:G	12	98593971	12:98593971:C:T	1.44122e-06
12	98723142	12:98723142:T:G	12	98594191	12:98594191:C:G	1.44122e-06
12	98723142	12:98723142:T:G	12	98595426	12:98595426:C:G	1.44122e-06
12	98723142	12:98723142:T:G	12	98598732	12:98598732:T:C	1.44122e-06
12	98723142	12:98723142:T:G	12	98613687	12:98613687:T:C	1.44122e-06
12	98723142	12:98723142:T:G	12	98614096	12:98614096:C:A	1.44122e-06
12	98723142	12:98723142:T:G	12	98634377	12:98634377:C:T	1.44122e-06
12	98723142	12:98723142:T:G	12	98659152	12:98659152:C:T	1.44122e-06
12	98723142	12:98723142:T:G	12	98662511	12:98662511:D:1	1.44122e-06
12	98723142	12:98723142:T:G	12	98706439	12:98706439:A:G	1.44122e-06
12	98723142	12:98723142:T:G	12	98712419	12:98712419:A:G	1.44122e-06
12	98723142	12:98723142:T:G	12	98744182	12:98744182:A:G	1.44122e-06
12	98723142	12:98723142:T:G	12	98744981	12:98744981:A:C	1.44122e-06
12	98723142	12:98723142:T:G	12	98745366	12:98745366:D:1	1.44122e-06
12	98723142	12:98723142:T:G	12	98745482	12:98745482:G:A	1.44122e-06
12	98723142	12:98723142:T:G	12	98745484	12:98745484:G:T	1.44122e-06
12	98723142	12:98723142:T:G	12	98745485	12:98745485:G:T	1.44122e-06
12	98723142	12:98723142:T:G	12	98894653	12:98894653:A:C	1.44122e-06
12	98723142	12:98723142:T:G	12	98894775	12:98894775:G:A	1.44122e-06
12	98723142	12:98723142:T:G	12	98894799	12:98894799:D:1	1.44122e-06
12	98723142	12:98723142:T:G	12	99053095	12:99053095:G:T	1.44122e-06
12	98723142	12:98723142:T:G	12	99053238	12:99053238:G:A	1.44122e-06
12	98723142	12:98723142:T:G	12	99154201	12:99154201:G:C	1.44122e-06
12	98723142	12:98723142:T:G	12	99154732	12:99154732:A:C	1.44122e-06
12	98723142	12:98723142:T:G	12	99244450	12:99244450:C:T	1.44122e-06
12	98723142	12:98723142:T:G	12	99443610	12:99443610:G:A	1.44122e-06
12	98723142	12:98723142:T:G	12	99648442	12:99648442:C:G	1.44122e-06
12	98723142	12:98723142:T:G	12	98544912	12:98544912:T:C	1.4412e-06
12	98723142	12:98723142:T:G	12	98515782	12:98515782:C:T	1.44116e-06
12	98723142	12:98723142:T:G	12	98515918	12:98515918:G:A	1.44116e-06
12	98723142	12:98723142:T:G	12	98515981	12:98515981:C:A	1.44116e-06
12	98723142	12:98723142:T:G	12	98516004	12:98516004:C:G	1.44116e-06
12	98723142	12:98723142:T:G	12	98516098	12:98516098:C:T	1.44116e-06
12	98723142	12:98723142:T:G	12	98516105	12:98516105:G:A	1.44116e-06
12	98723142	12:98723142:T:G	12	98516123	12:98516123:C:G	1.44116e-06
12	98723142	12:98723142:T:G	12	98516157	12:98516157:G:C	1.44116e-06
12	98723142	12:98723142:T:G	12	98516171	12:98516171:A:G	1.44116e-06
12	98723142	12:98723142:T:G	12	98516176	12:98516176:C:T	1.44116e-06
12	98723142	12:98723142:T:G	12	98516285	12:98516285:G:A	1.44116e-06
12	98723142	12:98723142:T:G	12	98516302	12:98516302:C:T	1.44116e-06
12	98723142	12:98723142:T:G	12	98516303	12:98516303:T:G	1.44116e-06
12	98723142	12:98723142:T:G	12	98516311	12:98516311:C:T	1.44116e-06
12	98723142	12:98723142:T:G	12	98516354	12:98516354:C:T	1.44116e-06
12	98723142	12:98723142:T:G	12	98516477	12:98516477:C:G	1.44116e-06
12	98723142	12:98723142:T:G	12	98516482	12:98516482:C:T	1.44116e-06
12	98723142	12:98723142:T:G	12	98516528	12:98516528:A:T	1.44116e-06
12	98723142	12:98723142:T:G	12	98516598	12:98516598:A:G	1.44116e-06
12	98723142	12:98723142:T:G	12	98516606	12:98516606:C:G	1.44116e-06
12	98723142	12:98723142:T:G	12	98516608	12:98516608:A:G	1.44116e-06
12	98723142	12:98723142:T:G	12	98527877	12:98527877:T:C	1.44116e-06
12	98723142	12:98723142:T:G	12	98527901	12:98527901:A:C	1.44116e-06
12	98723142	12:98723142:T:G	12	98527986	12:98527986:A:G	1.44116e-06
12	98723142	12:98723142:T:G	12	98528061	12:98528061:C:T	1.44116e-06
12	98723142	12:98723142:T:G	12	98531710	12:98531710:T:A	1.44116e-06
12	98723142	12:98723142:T:G	12	98531711	12:98531711:T:G	1.44116e-06
12	98723142	12:98723142:T:G	12	98531851	12:98531851:A:G	1.44116e-06
12	98723142	12:98723142:T:G	12	98531871	12:98531871:I:1	1.44116e-06
12	98723142	12:98723142:T:G	12	98532743	12:98532743:A:G	1.44116e-06
12	98723142	12:98723142:T:G	12	98532775	12:98532775:C:T	1.44116e-06
12	98723142	12:98723142:T:G	12	98532853	12:98532853:C:G	1.44116e-06
12	98723142	12:98723142:T:G	12	98532856	12:98532856:C:T	1.44116e-06
12	98723142	12:98723142:T:G	12	98532878	12:98532878:T:C	1.44116e-06
12	98723142	12:98723142:T:G	12	98532881	12:98532881:A:G	1.44116e-06
12	98723142	12:98723142:T:G	12	98533003	12:98533003:G:A	1.44116e-06
12	98723142	12:98723142:T:G	12	98533136	12:98533136:G:A	1.44116e-06
12	98723142	12:98723142:T:G	12	98533155	12:98533155:C:T	1.44116e-06
12	98723142	12:98723142:T:G	12	98533165	12:98533165:T:C	1.44116e-06
12	98723142	12:98723142:T:G	12	98533230	12:98533230:A:G	1.44116e-06
12	98723142	12:98723142:T:G	12	98533337	12:98533337:A:G	1.44116e-06
12	98723142	12:98723142:T:G	12	98533361	12:98533361:A:C	1.44116e-06
12	98723142	12:98723142:T:G	12	98533481	12:98533481:A:G	1.44116e-06
12	98723142	12:98723142:T:G	12	98533486	12:98533486:A:G	1.44116e-06
12	98723142	12:98723142:T:G	12	98533492	12:98533492:T:C	1.44116e-06
12	98723142	12:98723142:T:G	12	98533624	12:98533624:T:C	1.44116e-06
12	98723142	12:98723142:T:G	12	98533755	12:98533755:A:G	1.44116e-06
12	98723142	12:98723142:T:G	12	98533835	12:98533835:G:A	1.44116e-06
12	98723142	12:98723142:T:G	12	98533981	12:98533981:C:T	1.44116e-06
12	98723142	12:98723142:T:G	12	98533987	12:98533987:C:T	1.44116e-06
12	98723142	12:98723142:T:G	12	98534034	12:98534034:A:G	1.44116e-06
12	98723142	12:98723142:T:G	12	98534119	12:98534119:D:2	1.44116e-06
12	98723142	12:98723142:T:G	12	98534138	12:98534138:T:A	1.44116e-06
12	98723142	12:98723142:T:G	12	98534163	12:98534163:G:A	1.44116e-06
12	98723142	12:98723142:T:G	12	98534199	12:98534199:G:T	1.44116e-06
12	98723142	12:98723142:T:G	12	98534240	12:98534240:T:C	1.44116e-06
12	98723142	12:98723142:T:G	12	98534294	12:98534294:D:3	1.44116e-06
12	98723142	12:98723142:T:G	12	98534343	12:98534343:T:G	1.44116e-06
12	98723142	12:98723142:T:G	12	98534518	12:98534518:A:G	1.44116e-06
12	98723142	12:98723142:T:G	12	98534574	12:98534574:A:G	1.44116e-06
12	98723142	12:98723142:T:G	12	98534602	12:98534602:C:T	1.44116e-06
12	98723142	12:98723142:T:G	12	98534623	12:98534623:C:T	1.44116e-06
12	98723142	12:98723142:T:G	12	98534673	12:98534673:T:G	1.44116e-06
12	98723142	12:98723142:T:G	12	98534690	12:98534690:T:C	1.44116e-06
12	98723142	12:98723142:T:G	12	98534788	12:98534788:C:T	1.44116e-06
12	98723142	12:98723142:T:G	12	98534797	12:98534797:A:G	1.44116e-06
12	98723142	12:98723142:T:G	12	98534827	12:98534827:D:5	1.44116e-06
12	98723142	12:98723142:T:G	12	98535228	12:98535228:A:G	1.44116e-06
12	98723142	12:98723142:T:G	12	98535292	12:98535292:A:G	1.44116e-06
12	98723142	12:98723142:T:G	12	98535373	12:98535373:I:1	1.44116e-06
12	98723142	12:98723142:T:G	12	98535532	12:98535532:T:C	1.44116e-06
12	98723142	12:98723142:T:G	12	98535602	12:98535602:C:G	1.44116e-06
12	98723142	12:98723142:T:G	12	98537587	12:98537587:A:G	1.44116e-06
12	98723142	12:98723142:T:G	12	98544172	12:98544172:C:T	1.44116e-06
12	98723142	12:98723142:T:G	12	98544173	12:98544173:G:A	1.44116e-06
12	98723142	12:98723142:T:G	12	98544270	12:98544270:G:A	1.44116e-06
12	98723142	12:98723142:T:G	12	98544343	12:98544343:G:A	1.44116e-06
12	98723142	12:98723142:T:G	12	98544453	12:98544453:A:G	1.44116e-06
12	98723142	12:98723142:T:G	12	98544529	12:98544529:G:A	1.44116e-06
12	98723142	12:98723142:T:G	12	98546392	12:98546392:A:T	1.44116e-06
12	98723142	12:98723142:T:G	12	98546410	12:98546410:A:G	1.44116e-06
12	98723142	12:98723142:T:G	12	98547568	12:98547568:A:G	1.44116e-06
12	98723142	12:98723142:T:G	12	98547662	12:98547662:A:G	1.44116e-06
12	98723142	12:98723142:T:G	12	98547730	12:98547730:G:A	1.44116e-06
12	98723142	12:98723142:T:G	12	98547789	12:98547789:A:G	1.44116e-06
12	98723142	12:98723142:T:G	12	98547877	12:98547877:G:A	1.44116e-06
12	98723142	12:98723142:T:G	12	98593899	12:98593899:G:C	1.44116e-06
12	98723142	12:98723142:T:G	12	98593990	12:98593990:C:T	1.44116e-06
12	98723142	12:98723142:T:G	12	98594025	12:98594025:C:T	1.44116e-06
12	98723142	12:98723142:T:G	12	98594053	12:98594053:T:C	1.44116e-06
12	98723142	12:98723142:T:G	12	98594100	12:98594100:G:C	1.44116e-06
12	98723142	12:98723142:T:G	12	98594120	12:98594120:G:A	1.44116e-06
12	98723142	12:98723142:T:G	12	98594175	12:98594175:T:C	1.44116e-06
12	98723142	12:98723142:T:G	12	98595398	12:98595398:D:4	1.44116e-06
12	98723142	12:98723142:T:G	12	98595492	12:98595492:A:C	1.44116e-06
12	98723142	12:98723142:T:G	12	98595750	12:98595750:G:A	1.44116e-06
12	98723142	12:98723142:T:G	12	98595841	12:98595841:G:A	1.44116e-06
12	98723142	12:98723142:T:G	12	98595844	12:98595844:T:C	1.44116e-06
12	98723142	12:98723142:T:G	12	98595877	12:98595877:T:C	1.44116e-06
12	98723142	12:98723142:T:G	12	98597888	12:98597888:C:T	1.44116e-06
12	98723142	12:98723142:T:G	12	98597976	12:98597976:C:A	1.44116e-06
12	98723142	12:98723142:T:G	12	98598035	12:98598035:G:A	1.44116e-06
12	98723142	12:98723142:T:G	12	98598096	12:98598096:G:C	1.44116e-06
12	98723142	12:98723142:T:G	12	98598105	12:98598105:C:T	1.44116e-06
12	98723142	12:98723142:T:G	12	98598467	12:98598467:A:G	1.44116e-06
12	98723142	12:98723142:T:G	12	98598484	12:98598484:C:T	1.44116e-06
12	98723142	12:98723142:T:G	12	98598531	12:98598531:I:1	1.44116e-06
12	98723142	12:98723142:T:G	12	98598635	12:98598635:C:A	1.44116e-06
12	98723142	12:98723142:T:G	12	98598686	12:98598686:G:A	1.44116e-06
12	98723142	12:98723142:T:G	12	98599915	12:98599915:G:A	1.44116e-06
12	98723142	12:98723142:T:G	12	98599935	12:98599935:C:G	1.44116e-06
12	98723142	12:98723142:T:G	12	98600124	12:98600124:A:T	1.44116e-06
12	98723142	12:98723142:T:G	12	98600130	12:98600130:A:G	1.44116e-06
12	98723142	12:98723142:T:G	12	98601188	12:98601188:A:G	1.44116e-06
12	98723142	12:98723142:T:G	12	98601204	12:98601204:C:A	1.44116e-06
12	98723142	12:98723142:T:G	12	98601314	12:98601314:C:G	1.44116e-06
12	98723142	12:98723142:T:G	12	98601317	12:98601317:C:A	1.44116e-06
12	98723142	12:98723142:T:G	12	98601387	12:98601387:T:A	1.44116e-06
12	98723142	12:98723142:T:G	12	98601445	12:98601445:G:A	1.44116e-06
12	98723142	12:98723142:T:G	12	98601474	12:98601474:T:A	1.44116e-06
12	98723142	12:98723142:T:G	12	98601483	12:98601483:C:T	1.44116e-06
12	98723142	12:98723142:T:G	12	98601495	12:98601495:G:A	1.44116e-06
12	98723142	12:98723142:T:G	12	98613728	12:98613728:G:A	1.44116e-06
12	98723142	12:98723142:T:G	12	98613741	12:98613741:A:G	1.44116e-06
12	98723142	12:98723142:T:G	12	98613817	12:98613817:A:G	1.44116e-06
12	98723142	12:98723142:T:G	12	98613904	12:98613904:G:A	1.44116e-06
12	98723142	12:98723142:T:G	12	98613957	12:98613957:C:T	1.44116e-06
12	98723142	12:98723142:T:G	12	98613958	12:98613958:G:A	1.44116e-06
12	98723142	12:98723142:T:G	12	98613976	12:98613976:C:G	1.44116e-06
12	98723142	12:98723142:T:G	12	98614097	12:98614097:G:A	1.44116e-06
12	98723142	12:98723142:T:G	12	98614177	12:98614177:A:G	1.44116e-06
12	98723142	12:98723142:T:G	12	98614191	12:98614191:C:T	1.44116e-06
12	98723142	12:98723142:T:G	12	98614219	12:98614219:T:C	1.44116e-06
12	98723142	12:98723142:T:G	12	98614270	12:98614270:T:C	1.44116e-06
12	98723142	12:98723142:T:G	12	98614301	12:98614301:A:G	1.44116e-06
12	98723142	12:98723142:T:G	12	98624437	12:98624437:C:T	1.44116e-06
12	98723142	12:98723142:T:G	12	98624440	12:98624440:C:T	1.44116e-06
12	98723142	12:98723142:T:G	12	98624493	12:98624493:A:G	1.44116e-06
12	98723142	12:98723142:T:G	12	98625117	12:98625117:C:T	1.44116e-06
12	98723142	12:98723142:T:G	12	98625158	12:98625158:G:A	1.44116e-06
12	98723142	12:98723142:T:G	12	98625235	12:98625235:A:G	1.44116e-06
12	98723142	12:98723142:T:G	12	98625290	12:98625290:G:A	1.44116e-06
12	98723142	12:98723142:T:G	12	98625297	12:98625297:A:G	1.44116e-06
12	98723142	12:98723142:T:G	12	98626132	12:98626132:A:C	1.44116e-06
12	98723142	12:98723142:T:G	12	98626226	12:98626226:T:C	1.44116e-06
12	98723142	12:98723142:T:G	12	98626259	12:98626259:A:G	1.44116e-06
12	98723142	12:98723142:T:G	12	98626283	12:98626283:C:T	1.44116e-06
12	98723142	12:98723142:T:G	12	98626313	12:98626313:T:C	1.44116e-06
12	98723142	12:98723142:T:G	12	98626326	12:98626326:A:G	1.44116e-06
12	98723142	12:98723142:T:G	12	98626380	12:98626380:C:G	1.44116e-06
12	98723142	12:98723142:T:G	12	98626390	12:98626390:A:C	1.44116e-06
12	98723142	12:98723142:T:G	12	98626420	12:98626420:G:C	1.44116e-06
12	98723142	12:98723142:T:G	12	98626458	12:98626458:T:C	1.44116e-06
12	98723142	12:98723142:T:G	12	98626636	12:98626636:T:C	1.44116e-06
12	98723142	12:98723142:T:G	12	98626673	12:98626673:T:G	1.44116e-06
12	98723142	12:98723142:T:G	12	98626724	12:98626724:T:G	1.44116e-06
12	98723142	12:98723142:T:G	12	98644483	12:98644483:C:A	1.44116e-06
12	98723142	12:98723142:T:G	12	98644510	12:98644510:C:T	1.44116e-06
12	98723142	12:98723142:T:G	12	98644586	12:98644586:C:T	1.44116e-06
12	98723142	12:98723142:T:G	12	98644718	12:98644718:A:T	1.44116e-06
12	98723142	12:98723142:T:G	12	98644720	12:98644720:G:A	1.44116e-06
12	98723142	12:98723142:T:G	12	98644760	12:98644760:G:T	1.44116e-06
12	98723142	12:98723142:T:G	12	98648295	12:98648295:A:G	1.44116e-06
12	98723142	12:98723142:T:G	12	98648375	12:98648375:C:T	1.44116e-06
12	98723142	12:98723142:T:G	12	98648382	12:98648382:G:C	1.44116e-06
12	98723142	12:98723142:T:G	12	98648417	12:98648417:A:G	1.44116e-06
12	98723142	12:98723142:T:G	12	98648430	12:98648430:A:G	1.44116e-06
12	98723142	12:98723142:T:G	12	98648493	12:98648493:A:G	1.44116e-06
12	98723142	12:98723142:T:G	12	98648574	12:98648574:T:C	1.44116e-06
12	98723142	12:98723142:T:G	12	98648580	12:98648580:G:C	1.44116e-06
12	98723142	12:98723142:T:G	12	98648610	12:98648610:A:G	1.44116e-06
12	98723142	12:98723142:T:G	12	98648681	12:98648681:A:G	1.44116e-06
12	98723142	12:98723142:T:G	12	98648692	12:98648692:G:A	1.44116e-06
12	98723142	12:98723142:T:G	12	98648724	12:98648724:A:C	1.44116e-06
12	98723142	12:98723142:T:G	12	98649253	12:98649253:G:C	1.44116e-06
12	98723142	12:98723142:T:G	12	98649257	12:98649257:T:C	1.44116e-06
12	98723142	12:98723142:T:G	12	98649452	12:98649452:C:G	1.44116e-06
12	98723142	12:98723142:T:G	12	98649472	12:98649472:T:G	1.44116e-06
12	98723142	12:98723142:T:G	12	98649613	12:98649613:T:C	1.44116e-06
12	98723142	12:98723142:T:G	12	98649632	12:98649632:T:C	1.44116e-06
12	98723142	12:98723142:T:G	12	98649670	12:98649670:A:G	1.44116e-06
12	98723142	12:98723142:T:G	12	98659154	12:98659154:C:T	1.44116e-06
12	98723142	12:98723142:T:G	12	98659246	12:98659246:C:T	1.44116e-06
12	98723142	12:98723142:T:G	12	98659334	12:98659334:A:G	1.44116e-06
12	98723142	12:98723142:T:G	12	98659336	12:98659336:C:T	1.44116e-06
12	98723142	12:98723142:T:G	12	98662448	12:98662448:T:A	1.44116e-06
12	98723142	12:98723142:T:G	12	98662582	12:98662582:G:C	1.44116e-06
12	98723142	12:98723142:T:G	12	98662610	12:98662610:T:C	1.44116e-06
12	98723142	12:98723142:T:G	12	98662722	12:98662722:G:A	1.44116e-06
12	98723142	12:98723142:T:G	12	98662799	12:98662799:D:2	1.44116e-06
12	98723142	12:98723142:T:G	12	98665667	12:98665667:C:T	1.44116e-06
12	98723142	12:98723142:T:G	12	98665679	12:98665679:A:T	1.44116e-06
12	98723142	12:98723142:T:G	12	98665705	12:98665705:A:G	1.44116e-06
12	98723142	12:98723142:T:G	12	98665737	12:98665737:A:C	1.44116e-06
12	98723142	12:98723142:T:G	12	98665748	12:98665748:C:G	1.44116e-06
12	98723142	12:98723142:T:G	12	98666170	12:98666170:A:G	1.44116e-06
12	98723142	12:98723142:T:G	12	98666236	12:98666236:T:C	1.44116e-06
12	98723142	12:98723142:T:G	12	98666278	12:98666278:G:A	1.44116e-06
12	98723142	12:98723142:T:G	12	98667557	12:98667557:G:C	1.44116e-06
12	98723142	12:98723142:T:G	12	98667568	12:98667568:T:C	1.44116e-06
12	98723142	12:98723142:T:G	12	98667646	12:98667646:T:C	1.44116e-06
12	98723142	12:98723142:T:G	12	98671081	12:98671081:G:A	1.44116e-06
12	98723142	12:98723142:T:G	12	98671087	12:98671087:G:A	1.44116e-06
12	98723142	12:98723142:T:G	12	98671484	12:98671484:G:A	1.44116e-06
12	98723142	12:98723142:T:G	12	98671544	12:98671544:G:T	1.44116e-06
12	98723142	12:98723142:T:G	12	98671595	12:98671595:C:T	1.44116e-06
12	98723142	12:98723142:T:G	12	98671596	12:98671596:G:A	1.44116e-06
12	98723142	12:98723142:T:G	12	98671687	12:98671687:G:A	1.44116e-06
12	98723142	12:98723142:T:G	12	98671707	12:98671707:A:T	1.44116e-06
12	98723142	12:98723142:T:G	12	98677624	12:98677624:T:C	1.44116e-06
12	98723142	12:98723142:T:G	12	98680256	12:98680256:A:G	1.44116e-06
12	98723142	12:98723142:T:G	12	98680271	12:98680271:G:T	1.44116e-06
12	98723142	12:98723142:T:G	12	98680272	12:98680272:T:G	1.44116e-06
12	98723142	12:98723142:T:G	12	98680307	12:98680307:C:G	1.44116e-06
12	98723142	12:98723142:T:G	12	98683151	12:98683151:T:C	1.44116e-06
12	98723142	12:98723142:T:G	12	98683196	12:98683196:G:A	1.44116e-06
12	98723142	12:98723142:T:G	12	98683204	12:98683204:A:G	1.44116e-06
12	98723142	12:98723142:T:G	12	98683228	12:98683228:G:T	1.44116e-06
12	98723142	12:98723142:T:G	12	98683252	12:98683252:G:C	1.44116e-06
12	98723142	12:98723142:T:G	12	98686769	12:98686769:G:A	1.44116e-06
12	98723142	12:98723142:T:G	12	98686775	12:98686775:C:A	1.44116e-06
12	98723142	12:98723142:T:G	12	98686825	12:98686825:A:C	1.44116e-06
12	98723142	12:98723142:T:G	12	98699434	12:98699434:G:C	1.44116e-06
12	98723142	12:98723142:T:G	12	98699463	12:98699463:T:G	1.44116e-06
12	98723142	12:98723142:T:G	12	98699476	12:98699476:I:4	1.44116e-06
12	98723142	12:98723142:T:G	12	98699531	12:98699531:G:C	1.44116e-06
12	98723142	12:98723142:T:G	12	98699665	12:98699665:G:A	1.44116e-06
12	98723142	12:98723142:T:G	12	98703450	12:98703450:C:T	1.44116e-06
12	98723142	12:98723142:T:G	12	98703508	12:98703508:T:A	1.44116e-06
12	98723142	12:98723142:T:G	12	98703596	12:98703596:G:A	1.44116e-06
12	98723142	12:98723142:T:G	12	98708537	12:98708537:A:G	1.44116e-06
12	98723142	12:98723142:T:G	12	98708577	12:98708577:T:C	1.44116e-06
12	98723142	12:98723142:T:G	12	98708578	12:98708578:T:C	1.44116e-06
12	98723142	12:98723142:T:G	12	98708672	12:98708672:G:C	1.44116e-06
12	98723142	12:98723142:T:G	12	98708761	12:98708761:G:A	1.44116e-06
12	98723142	12:98723142:T:G	12	98712306	12:98712306:C:T	1.44116e-06
12	98723142	12:98723142:T:G	12	98712349	12:98712349:T:G	1.44116e-06
12	98723142	12:98723142:T:G	12	98715414	12:98715414:T:G	1.44116e-06
12	98723142	12:98723142:T:G	12	98715486	12:98715486:A:G	1.44116e-06
12	98723142	12:98723142:T:G	12	98715487	12:98715487:T:C	1.44116e-06
12	98723142	12:98723142:T:G	12	98723122	12:98723122:C:T	1.44116e-06
12	98723142	12:98723142:T:G	12	98723720	12:98723720:G:A	1.44116e-06
12	98723142	12:98723142:T:G	12	98723786	12:98723786:A:G	1.44116e-06
12	98723142	12:98723142:T:G	12	98723824	12:98723824:C:T	1.44116e-06
12	98723142	12:98723142:T:G	12	98725380	12:98725380:T:A	1.44116e-06
12	98723142	12:98723142:T:G	12	98727244	12:98727244:T:C	1.44116e-06
12	98723142	12:98723142:T:G	12	98727347	12:98727347:A:G	1.44116e-06
12	98723142	12:98723142:T:G	12	98744017	12:98744017:G:T	1.44116e-06
12	98723142	12:98723142:T:G	12	98744027	12:98744027:A:T	1.44116e-06
12	98723142	12:98723142:T:G	12	98744080	12:98744080:G:A	1.44116e-06
12	98723142	12:98723142:T:G	12	98744794	12:98744794:G:T	1.44116e-06
12	98723142	12:98723142:T:G	12	98744880	12:98744880:G:A	1.44116e-06
12	98723142	12:98723142:T:G	12	98744971	12:98744971:G:A	1.44116e-06
12	98723142	12:98723142:T:G	12	98745038	12:98745038:A:C	1.44116e-06
12	98723142	12:98723142:T:G	12	98745248	12:98745248:C:T	1.44116e-06
12	98723142	12:98723142:T:G	12	98745339	12:98745339:A:G	1.44116e-06
12	98723142	12:98723142:T:G	12	98745544	12:98745544:G:A	1.44116e-06
12	98723142	12:98723142:T:G	12	98745567	12:98745567:C:G	1.44116e-06
12	98723142	12:98723142:T:G	12	98745738	12:98745738:A:G	1.44116e-06
12	98723142	12:98723142:T:G	12	98745891	12:98745891:G:T	1.44116e-06
12	98723142	12:98723142:T:G	12	98751357	12:98751357:C:T	1.44116e-06
12	98723142	12:98723142:T:G	12	98751375	12:98751375:C:T	1.44116e-06
12	98723142	12:98723142:T:G	12	98773219	12:98773219:G:A	1.44116e-06
12	98723142	12:98723142:T:G	12	98773243	12:98773243:A:G	1.44116e-06
12	98723142	12:98723142:T:G	12	98781147	12:98781147:T:C	1.44116e-06
12	98723142	12:98723142:T:G	12	98781149	12:98781149:T:C	1.44116e-06
12	98723142	12:98723142:T:G	12	98798936	12:98798936:G:A	1.44116e-06
12	98723142	12:98723142:T:G	12	98799045	12:98799045:T:C	1.44116e-06
12	98723142	12:98723142:T:G	12	98800930	12:98800930:G:A	1.44116e-06
12	98723142	12:98723142:T:G	12	98800941	12:98800941:D:1	1.44116e-06
12	98723142	12:98723142:T:G	12	98801061	12:98801061:G:A	1.44116e-06
12	98723142	12:98723142:T:G	12	98801071	12:98801071:C:T	1.44116e-06
12	98723142	12:98723142:T:G	12	98801193	12:98801193:G:A	1.44116e-06
12	98723142	12:98723142:T:G	12	98807883	12:98807883:G:A	1.44116e-06
12	98723142	12:98723142:T:G	12	98807893	12:98807893:G:A	1.44116e-06
12	98723142	12:98723142:T:G	12	98829137	12:98829137:T:C	1.44116e-06
12	98723142	12:98723142:T:G	12	98829162	12:98829162:A:G	1.44116e-06
12	98723142	12:98723142:T:G	12	98832013	12:98832013:T:A	1.44116e-06
12	98723142	12:98723142:T:G	12	98894550	12:98894550:C:G	1.44116e-06
12	98723142	12:98723142:T:G	12	98894583	12:98894583:G:C	1.44116e-06
12	98723142	12:98723142:T:G	12	98894615	12:98894615:T:A	1.44116e-06
12	98723142	12:98723142:T:G	12	98894618	12:98894618:G:A	1.44116e-06
12	98723142	12:98723142:T:G	12	98894704	12:98894704:G:A	1.44116e-06
12	98723142	12:98723142:T:G	12	98894729	12:98894729:C:A	1.44116e-06
12	98723142	12:98723142:T:G	12	98894742	12:98894742:G:A	1.44116e-06
12	98723142	12:98723142:T:G	12	98894771	12:98894771:G:A	1.44116e-06
12	98723142	12:98723142:T:G	12	98894789	12:98894789:G:A	1.44116e-06
12	98723142	12:98723142:T:G	12	98894837	12:98894837:G:C	1.44116e-06
12	98723142	12:98723142:T:G	12	98895034	12:98895034:A:G	1.44116e-06
12	98723142	12:98723142:T:G	12	98895037	12:98895037:G:A	1.44116e-06
12	98723142	12:98723142:T:G	12	98895079	12:98895079:G:C	1.44116e-06
12	98723142	12:98723142:T:G	12	98895151	12:98895151:C:G	1.44116e-06
12	98723142	12:98723142:T:G	12	98895158	12:98895158:A:G	1.44116e-06
12	98723142	12:98723142:T:G	12	98895168	12:98895168:G:A	1.44116e-06
12	98723142	12:98723142:T:G	12	98895194	12:98895194:A:C	1.44116e-06
12	98723142	12:98723142:T:G	12	98895301	12:98895301:G:T	1.44116e-06
12	98723142	12:98723142:T:G	12	98895332	12:98895332:G:C	1.44116e-06
12	98723142	12:98723142:T:G	12	99053250	12:99053250:G:A	1.44116e-06
12	98723142	12:98723142:T:G	12	99053308	12:99053308:A:T	1.44116e-06
12	98723142	12:98723142:T:G	12	99053327	12:99053327:A:G	1.44116e-06
12	98723142	12:98723142:T:G	12	99053342	12:99053342:T:C	1.44116e-06
12	98723142	12:98723142:T:G	12	99084959	12:99084959:T:C	1.44116e-06
12	98723142	12:98723142:T:G	12	99085019	12:99085019:C:T	1.44116e-06
12	98723142	12:98723142:T:G	12	99154202	12:99154202:C:T	1.44116e-06
12	98723142	12:98723142:T:G	12	99154210	12:99154210:G:T	1.44116e-06
12	98723142	12:98723142:T:G	12	99154235	12:99154235:A:G	1.44116e-06
12	98723142	12:98723142:T:G	12	99154267	12:99154267:G:A	1.44116e-06
12	98723142	12:98723142:T:G	12	99154455	12:99154455:C:T	1.44116e-06
12	98723142	12:98723142:T:G	12	99154551	12:99154551:C:T	1.44116e-06
12	98723142	12:98723142:T:G	12	99154653	12:99154653:C:T	1.44116e-06
12	98723142	12:98723142:T:G	12	99154660	12:99154660:G:A	1.44116e-06
12	98723142	12:98723142:T:G	12	99154768	12:99154768:C:T	1.44116e-06
12	98723142	12:98723142:T:G	12	99154854	12:99154854:C:T	1.44116e-06
12	98723142	12:98723142:T:G	12	99154885	12:99154885:G:A	1.44116e-06
12	98723142	12:98723142:T:G	12	99154936	12:99154936:T:C	1.44116e-06
12	98723142	12:98723142:T:G	12	99155057	12:99155057:T:C	1.44116e-06
12	98723142	12:98723142:T:G	12	99155116	12:99155116:G:A	1.44116e-06
12	98723142	12:98723142:T:G	12	99155126	12:99155126:A:G	1.44116e-06
12	98723142	12:98723142:T:G	12	99246269	12:99246269:G:T	1.44116e-06
12	98723142	12:98723142:T:G	12	99246428	12:99246428:C:A	1.44116e-06
12	98723142	12:98723142:T:G	12	99246523	12:99246523:C:T	1.44116e-06
12	98723142	12:98723142:T:G	12	99246766	12:99246766:G:A	1.44116e-06
12	98723142	12:98723142:T:G	12	99246792	12:99246792:T:C	1.44116e-06
12	98723142	12:98723142:T:G	12	99399687	12:99399687:G:A	1.44116e-06
12	98723142	12:98723142:T:G	12	99399832	12:99399832:G:A	1.44116e-06
12	98723142	12:98723142:T:G	12	99399851	12:99399851:T:C	1.44116e-06
12	98723142	12:98723142:T:G	12	99399857	12:99399857:T:C	1.44116e-06
12	98723142	12:98723142:T:G	12	99443640	12:99443640:T:G	1.44116e-06
12	98723142	12:98723142:T:G	12	99443764	12:99443764:T:C	1.44116e-06
12	98723142	12:98723142:T:G	12	99443823	12:99443823:T:C	1.44116e-06
12	98723142	12:98723142:T:G	12	99504433	12:99504433:G:T	1.44116e-06
12	98723142	12:98723142:T:G	12	99504478	12:99504478:G:C	1.44116e-06
12	98723142	12:98723142:T:G	12	99504525	12:99504525:T:C	1.44116e-06
12	98723142	12:98723142:T:G	12	99504538	12:99504538:T:C	1.44116e-06
12	98723142	12:98723142:T:G	12	99504594	12:99504594:A:T	1.44116e-06
12	98723142	12:98723142:T:G	12	99648221	12:99648221:C:T	1.44116e-06
12	98723142	12:98723142:T:G	12	99648316	12:99648316:A:C	1.44116e-06
12	98723142	12:98723142:T:G	12	99648318	12:99648318:C:T	1.44116e-06
12	98723142	12:98723142:T:G	12	99648340	12:99648340:D:3	1.44116e-06
12	98723142	12:98723142:T:G	12	99648397	12:99648397:C:T	1.44116e-06
12	98723142	12:98723142:T:G	12	99648416	12:99648416:C:T	1.44116e-06
12	98723142	12:98723142:T:G	12	99648747	12:99648747:A:G	1.44116e-06
12	98723142	12:98723142:T:G	12	99648755	12:99648755:C:A	1.44116e-06
12	98723142	12:98723142:T:G	12	99648791	12:99648791:T:C	1.44116e-06
12	98723142	12:98723142:T:G	12	99648859	12:99648859:C:T	1.44116e-06
12	98723142	12:98723142:T:G	12	99648870	12:99648870:C:T	1.44116e-06
12	98723142	12:98723142:T:G	12	99649302	12:99649302:G:A	1.44116e-06
12	98723142	12:98723142:T:G	12	99655007	12:99655007:T:C	1.44116e-06
12	98723142	12:98723142:T:G	12	99655045	12:99655045:C:T	1.44116e-06
12	98723142	12:98723142:T:G	12	99655072	12:99655072:C:A	1.44116e-06
12	98723142	12:98723142:T:G	12	99655136	12:99655136:T:C	1.44116e-06
12	98723142	12:98723142:T:G	12	98807753	12:98807753:C:T	1.44114e-06
12	98723142	12:98723142:T:G	12	98659082	12:98659082:C:G	1.44112e-06
12	98723142	12:98723142:T:G	12	98744241	12:98744241:D:1	1.441e-06
12	98723142	12:98723142:T:G	12	98708803	12:98708803:T:C	1.44094e-06
12	98723142	12:98723142:T:G	12	98537415	12:98537415:A:G	1.44088e-06
12	98723142	12:98723142:T:G	12	98732492	12:98732492:G:A	1.44088e-06
12	98723142	12:98723142:T:G	12	98807775	12:98807775:T:C	1.44088e-06
12	98723142	12:98723142:T:G	12	98537418	12:98537418:A:G	1.44083e-06
12	98723142	12:98723142:T:G	12	98680191	12:98680191:D:1	1.44071e-06
12	98723142	12:98723142:T:G	12	98659389	12:98659389:A:G	1.44065e-06
12	98723142	12:98723142:T:G	12	98680204	12:98680204:A:C	1.44065e-06
12	98723142	12:98723142:T:G	12	98699312	12:98699312:T:A	1.44057e-06
12	98723142	12:98723142:T:G	12	98894888	12:98894888:I:1	1.44053e-06
12	98723142	12:98723142:T:G	12	98706503	12:98706503:C:G	1.44047e-06
12	98723142	12:98723142:T:G	12	98807766	12:98807766:C:T	1.44044e-06
12	98723142	12:98723142:T:G	12	98732428	12:98732428:C:T	1.44041e-06
12	98723142	12:98723142:T:G	12	98894892	12:98894892:C:T	1.44041e-06
12	98723142	12:98723142:T:G	12	98894952	12:98894952:C:T	1.44038e-06
12	98723142	12:98723142:T:G	12	98649123	12:98649123:A:G	1.4403e-06
12	98723142	12:98723142:T:G	12	98649757	12:98649757:G:T	1.44026e-06
12	98723142	12:98723142:T:G	12	98644429	12:98644429:T:G	1.43934e-06
12	98723142	12:98723142:T:G	12	98665538	12:98665538:D:1	1.4365e-06
12	98723142	12:98723142:T:G	12	98671755	12:98671755:G:A	1.41764e-06
12	98723142	12:98723142:T:G	12	99648262	12:99648262:C:T	1.41541e-06
12	98723142	12:98723142:T:G	12	98894668	12:98894668:G:C	1.37258e-06
12	98723142	12:98723142:T:G	12	99154445	12:99154445:G:A	1.31745e-06
12	98723142	12:98723142:T:G	12	99648164	12:99648164:T:A	1.31297e-06
12	98723142	12:98723142:T:G	12	98545129	12:98545129:I:2.02	1.22502e-06
12	98723142	12:98723142:T:G	12	98545129	12:98545129:I:11	1.22502e-06
12	98723142	12:98723142:T:G	12	98545130	12:98545130:T:G	1.22502e-06
12	98723142	12:98723142:T:G	12	99246779	12:99246779:T:C	1.19428e-06
12	98723142	12:98723142:T:G	12	98666377	12:98666377:I:1	1.16335e-06
12	98723142	12:98723142:T:G	12	98745411	12:98745411:A:T	1.15734e-06
12	98723142	12:98723142:T:G	12	98545129	12:98545129:I:6	1.11529e-06
12	98723142	12:98723142:T:G	12	98545129	12:98545129:I:7	1.11529e-06
12	98723142	12:98723142:T:G	12	99399576	12:99399576:A:G	1.08649e-06
12	98723142	12:98723142:T:G	12	99648161	12:99648161:D:1	1.07218e-06
12	98723142	12:98723142:T:G	12	98894991	12:98894991:I:15.02	1.06092e-06
12	98723142	12:98723142:T:G	12	98545020	12:98545020:A:T	1.04667e-06
12	98723142	12:98723142:T:G	12	98625072	12:98625072:A:G	1.04651e-06
12	98723142	12:98723142:T:G	12	98677587	12:98677587:A:C	1.03564e-06
12	98723142	12:98723142:T:G	12	98744375	12:98744375:I:3	9.45748e-07
12	98723142	12:98723142:T:G	12	98662438	12:98662438:I:1	9.06498e-07
12	98723142	12:98723142:T:G	12	98533134	12:98533134:T:G	8.58553e-07
12	98723142	12:98723142:T:G	12	98532970	12:98532970:T:G	8.58101e-07
12	98723142	12:98723142:T:G	12	98533691	12:98533691:G:C	8.58101e-07
12	98723142	12:98723142:T:G	12	98535709	12:98535709:G:A	8.58101e-07
12	98723142	12:98723142:T:G	12	98546355	12:98546355:T:C	8.58101e-07
12	98723142	12:98723142:T:G	12	98624831	12:98624831:G:T	8.53055e-07
12	98723142	12:98723142:T:G	12	98744556	12:98744556:C:A	8.41058e-07
12	98723142	12:98723142:T:G	12	98545088	12:98545088:C:A	8.21768e-07
12	98723142	12:98723142:T:G	12	98625852	12:98625852:G:C	8.10017e-07
12	98723142	12:98723142:T:G	12	98595776	12:98595776:T:C	7.92222e-07
12	98723142	12:98723142:T:G	12	98665538	12:98665538:D:5	7.82518e-07
12	98723142	12:98723142:T:G	12	98665540	12:98665540:T:C	7.82518e-07
12	98723142	12:98723142:T:G	12	98671130	12:98671130:A:T	7.76187e-07
12	98723142	12:98723142:T:G	12	98531583	12:98531583:D:1	7.69526e-07
12	98723142	12:98723142:T:G	12	98597829	12:98597829:D:4	7.63882e-07
12	98723142	12:98723142:T:G	12	98614426	12:98614426:A:G	7.55725e-07
12	98723142	12:98723142:T:G	12	98598533	12:98598533:T:C	7.5422e-07
12	98723142	12:98723142:T:G	12	98545129	12:98545129:I:8	7.53453e-07
12	98723142	12:98723142:T:G	12	98613524	12:98613524:A:G	7.46653e-07
12	98723142	12:98723142:T:G	12	98634243	12:98634243:T:C	7.45583e-07
12	98723142	12:98723142:T:G	12	98531937	12:98531937:A:G	7.35206e-07
12	98723142	12:98723142:T:G	12	98625008	12:98625008:T:C	7.34824e-07
12	98723142	12:98723142:T:G	12	98745404	12:98745404:A:G	7.32405e-07
12	98723142	12:98723142:T:G	12	98745407	12:98745407:D:1	7.32405e-07
12	98723142	12:98723142:T:G	12	98745409	12:98745409:G:T	7.32405e-07
12	98723142	12:98723142:T:G	12	98895224	12:98895224:G:C	7.32091e-07
12	98723142	12:98723142:T:G	12	98625139	12:98625139:C:G	7.31373e-07
12	98723142	12:98723142:T:G	12	98601580	12:98601580:A:C	7.31146e-07
12	98723142	12:98723142:T:G	12	98712512	12:98712512:C:T	7.30213e-07
12	98723142	12:98723142:T:G	12	98712512	12:98712512:I:2	7.30213e-07
12	98723142	12:98723142:T:G	12	98598759	12:98598759:A:T	7.29549e-07
12	98723142	12:98723142:T:G	12	98744639	12:98744639:T:C	7.29352e-07
12	98723142	12:98723142:T:G	12	98744380	12:98744380:I:1	7.29177e-07
12	98723142	12:98723142:T:G	12	99399576	12:99399576:A:T	7.28816e-07
12	98723142	12:98723142:T:G	12	98732326	12:98732326:G:A	7.28293e-07
12	98723142	12:98723142:T:G	12	98601574	12:98601574:D:3	7.27773e-07
12	98723142	12:98723142:T:G	12	98545132	12:98545132:T:G	7.27703e-07
12	98723142	12:98723142:T:G	12	98671792	12:98671792:G:A	7.26576e-07
12	98723142	12:98723142:T:G	12	98624798	12:98624798:I:4	7.26376e-07
12	98723142	12:98723142:T:G	12	98634259	12:98634259:T:C	7.2547e-07
12	98723142	12:98723142:T:G	12	98625830	12:98625830:A:G	7.25212e-07
12	98723142	12:98723142:T:G	12	98544884	12:98544884:C:A	7.25196e-07
12	98723142	12:98723142:T:G	12	98712488	12:98712488:T:C	7.24995e-07
12	98723142	12:98723142:T:G	12	98546542	12:98546542:A:C	7.24757e-07
12	98723142	12:98723142:T:G	12	98624655	12:98624655:A:G	7.24372e-07
12	98723142	12:98723142:T:G	12	98626396	12:98626396:T:A	7.24346e-07
12	98723142	12:98723142:T:G	12	98894878	12:98894878:I:2	7.24338e-07
12	98723142	12:98723142:T:G	12	98624644	12:98624644:T:C	7.24302e-07
12	98723142	12:98723142:T:G	12	98744342	12:98744342:C:T	7.24249e-07
12	98723142	12:98723142:T:G	12	98625387	12:98625387:T:C	7.2423e-07
12	98723142	12:98723142:T:G	12	98537641	12:98537641:A:T	7.24087e-07
12	98723142	12:98723142:T:G	12	98546523	12:98546523:T:C	7.23987e-07
12	98723142	12:98723142:T:G	12	98744333	12:98744333:G:A	7.23705e-07
12	98723142	12:98723142:T:G	12	98601042	12:98601042:G:A	7.23646e-07
12	98723142	12:98723142:T:G	12	98598781	12:98598781:G:A	7.23532e-07
12	98723142	12:98723142:T:G	12	98532970	12:98532970:T:C	7.23301e-07
12	98723142	12:98723142:T:G	12	98533691	12:98533691:G:A	7.23301e-07
12	98723142	12:98723142:T:G	12	98625853	12:98625853:T:A	7.23274e-07
12	98723142	12:98723142:T:G	12	98614357	12:98614357:T:C	7.23226e-07
12	98723142	12:98723142:T:G	12	98544876	12:98544876:A:C	7.23178e-07
12	98723142	12:98723142:T:G	12	98601562	12:98601562:G:A	7.23159e-07
12	98723142	12:98723142:T:G	12	98600212	12:98600212:C:T	7.23103e-07
12	98723142	12:98723142:T:G	12	98624720	12:98624720:A:G	7.22834e-07
12	98723142	12:98723142:T:G	12	98624727	12:98624727:A:G	7.22775e-07
12	98723142	12:98723142:T:G	12	98744667	12:98744667:T:C	7.22694e-07
12	98723142	12:98723142:T:G	12	98634265	12:98634265:A:G	7.22689e-07
12	98723142	12:98723142:T:G	12	98732583	12:98732583:T:C	7.22683e-07
12	98723142	12:98723142:T:G	12	98745374	12:98745374:I:1	7.22678e-07
12	98723142	12:98723142:T:G	12	98614349	12:98614349:D:5	7.22606e-07
12	98723142	12:98723142:T:G	12	98546304	12:98546304:G:C	7.22592e-07
12	98723142	12:98723142:T:G	12	98665875	12:98665875:C:G	7.22423e-07
12	98723142	12:98723142:T:G	12	98665514	12:98665514:G:A	7.22399e-07
12	98723142	12:98723142:T:G	12	98683073	12:98683073:A:G	7.22354e-07
12	98723142	12:98723142:T:G	12	98600202	12:98600202:G:C	7.22295e-07
12	98723142	12:98723142:T:G	12	98744692	12:98744692:G:A	7.22233e-07
12	98723142	12:98723142:T:G	12	98662370	12:98662370:T:A	7.22206e-07
12	98723142	12:98723142:T:G	12	98626839	12:98626839:T:G	7.22185e-07
12	98723142	12:98723142:T:G	12	98546509	12:98546509:C:G	7.22097e-07
12	98723142	12:98723142:T:G	12	98723547	12:98723547:T:A	7.22097e-07
12	98723142	12:98723142:T:G	12	98671155	12:98671155:T:G	7.22067e-07
12	98723142	12:98723142:T:G	12	98546492	12:98546492:A:T	7.21909e-07
12	98723142	12:98723142:T:G	12	99504706	12:99504706:I:6	7.21831e-07
12	98723142	12:98723142:T:G	12	99504706	12:99504706:I:9	7.21831e-07
12	98723142	12:98723142:T:G	12	98634268	12:98634268:C:G	7.21792e-07
[truncated: 1,721 more rows]

## Sheet: BAIAP2L2 rs13058731
CHR_A	BP_A	SNP_A	CHR_B	BP_B	SNP_B	R2
22	38085636	22:38085636:G:A	22	38085636	22:38085636:G:A	1
22	38085636	22:38085636:G:A	22	37755509	22:37755509:G:A	0.52917
22	38085636	22:38085636:G:A	22	37986297	22:37986297:G:A	0.517019
22	38085636	22:38085636:G:A	22	37645321	22:37645321:G:A	0.384718
22	38085636	22:38085636:G:A	22	37639908	22:37639908:G:T	0.322502
22	38085636	22:38085636:G:A	22	37616866	22:37616866:C:T	0.294868
22	38085636	22:38085636:G:A	22	37609051	22:37609051:C:G	0.291566
22	38085636	22:38085636:G:A	22	37617165	22:37617165:C:T	0.291204
22	38085636	22:38085636:G:A	22	37609240	22:37609240:G:A	0.278359
22	38085636	22:38085636:G:A	22	37609259	22:37609259:T:C	0.278359
22	38085636	22:38085636:G:A	22	37609137	22:37609137:T:C	0.263702
22	38085636	22:38085636:G:A	22	37609434	22:37609434:T:C	0.263313
22	38085636	22:38085636:G:A	22	38109093	22:38109093:G:A	0.248842
22	38085636	22:38085636:G:A	22	38169340	22:38169340:C:T	0.221591
22	38085636	22:38085636:G:A	22	38169202	22:38169202:G:A	0.217632
22	38085636	22:38085636:G:A	22	37886866	22:37886866:G:A	0.197645
22	38085636	22:38085636:G:A	22	37733381	22:37733381:G:A	0.16946
22	38085636	22:38085636:G:A	22	37858834	22:37858834:G:A	0.160526
22	38085636	22:38085636:G:A	22	37655329	22:37655329:G:A	0.137955
22	38085636	22:38085636:G:A	22	38489622	22:38489622:I:1	0.0752623
22	38085636	22:38085636:G:A	22	37639844	22:37639844:A:G	0.0644558
22	38085636	22:38085636:G:A	22	38107961	22:38107961:C:T	0.0487229
22	38085636	22:38085636:G:A	22	38069019	22:38069019:D:1	0.0449892
22	38085636	22:38085636:G:A	22	38069022	22:38069022:C:T	0.0446245
22	38085636	22:38085636:G:A	22	38628954	22:38628954:D:3	0.0421392
22	38085636	22:38085636:G:A	22	38214829	22:38214829:I:18	0.0347114
22	38085636	22:38085636:G:A	22	37691096	22:37691096:C:G	0.0334214
22	38085636	22:38085636:G:A	22	37655322	22:37655322:G:A	0.028847
22	38085636	22:38085636:G:A	22	37568568	22:37568568:T:C	0.0193986
22	38085636	22:38085636:G:A	22	37568091	22:37568091:G:T	0.0190559
22	38085636	22:38085636:G:A	22	37568224	22:37568224:T:C	0.0190559
22	38085636	22:38085636:G:A	22	38081923	22:38081923:G:A	0.0186539
22	38085636	22:38085636:G:A	22	38081335	22:38081335:T:A	0.0182089
22	38085636	22:38085636:G:A	22	38296374	22:38296374:A:G	0.0170656
22	38085636	22:38085636:G:A	22	37734452	22:37734452:G:T	0.0169262
22	38085636	22:38085636:G:A	22	37932669	22:37932669:C:T	0.0162765
22	38085636	22:38085636:G:A	22	37809982	22:37809982:T:C	0.0160802
22	38085636	22:38085636:G:A	22	37769216	22:37769216:D:1	0.0154931
22	38085636	22:38085636:G:A	22	37768099	22:37768099:C:T	0.0153912
22	38085636	22:38085636:G:A	22	37734378	22:37734378:A:C	0.0151907
22	38085636	22:38085636:G:A	22	37723206	22:37723206:G:A	0.0151543
22	38085636	22:38085636:G:A	22	37506150	22:37506150:D:20	0.0149061
22	38085636	22:38085636:G:A	22	37808252	22:37808252:C:T	0.0147131
22	38085636	22:38085636:G:A	22	37746443	22:37746443:C:A	0.0146392
22	38085636	22:38085636:G:A	22	37809887	22:37809887:T:C	0.0144188
22	38085636	22:38085636:G:A	22	38071777	22:38071777:G:C	0.0140389
22	38085636	22:38085636:G:A	22	38427230	22:38427230:G:A	0.0140313
22	38085636	22:38085636:G:A	22	38127058	22:38127058:T:C	0.0139624
22	38085636	22:38085636:G:A	22	38067645	22:38067645:T:G	0.0139356
22	38085636	22:38085636:G:A	22	38226898	22:38226898:D:3	0.0138202
22	38085636	22:38085636:G:A	22	37507871	22:37507871:A:G	0.0137576
22	38085636	22:38085636:G:A	22	37509122	22:37509122:C:T	0.0134351
22	38085636	22:38085636:G:A	22	38538494	22:38538494:A:G	0.0133806
22	38085636	22:38085636:G:A	22	38089057	22:38089057:C:G	0.0131988
22	38085636	22:38085636:G:A	22	38169523	22:38169523:C:T	0.013008
22	38085636	22:38085636:G:A	22	37726115	22:37726115:T:C	0.0128792
22	38085636	22:38085636:G:A	22	37725145	22:37725145:C:A	0.0128742
22	38085636	22:38085636:G:A	22	37726441	22:37726441:C:T	0.0128718
22	38085636	22:38085636:G:A	22	37733325	22:37733325:G:A	0.0128606
22	38085636	22:38085636:G:A	22	37723747	22:37723747:D:3	0.0128048
22	38085636	22:38085636:G:A	22	38221326	22:38221326:T:C	0.0126678
22	38085636	22:38085636:G:A	22	37655621	22:37655621:C:A	0.0126189
22	38085636	22:38085636:G:A	22	37945127	22:37945127:T:C	0.0124727
22	38085636	22:38085636:G:A	22	37824957	22:37824957:T:C	0.012329
22	38085636	22:38085636:G:A	22	37855679	22:37855679:T:C	0.0122642
22	38085636	22:38085636:G:A	22	38582861	22:38582861:C:T	0.0122584
22	38085636	22:38085636:G:A	22	37815947	22:37815947:G:A	0.0118532
22	38085636	22:38085636:G:A	22	38086345	22:38086345:D:42	0.0114494
22	38085636	22:38085636:G:A	22	38089533	22:38089533:A:G	0.0113163
22	38085636	22:38085636:G:A	22	37816755	22:37816755:A:G	0.0112746
22	38085636	22:38085636:G:A	22	37870307	22:37870307:A:G	0.0112372
22	38085636	22:38085636:G:A	22	38081435	22:38081435:G:T	0.0109704
22	38085636	22:38085636:G:A	22	38116021	22:38116021:C:G	0.0107988
22	38085636	22:38085636:G:A	22	37686954	22:37686954:C:T	0.0107636
22	38085636	22:38085636:G:A	22	37967241	22:37967241:C:T	0.0106151
22	38085636	22:38085636:G:A	22	37765828	22:37765828:I:1.01	0.010585
22	38085636	22:38085636:G:A	22	37734368	22:37734368:A:C	0.0105258
22	38085636	22:38085636:G:A	22	38221754	22:38221754:G:A	0.0104763
22	38085636	22:38085636:G:A	22	38626127	22:38626127:G:A	0.0102981
22	38085636	22:38085636:G:A	22	38087148	22:38087148:I:9	0.0102821
22	38085636	22:38085636:G:A	22	37678427	22:37678427:G:A	0.0101855
22	38085636	22:38085636:G:A	22	37912284	22:37912284:C:T	0.010093
22	38085636	22:38085636:G:A	22	37877742	22:37877742:T:C	0.0100095
22	38085636	22:38085636:G:A	22	38127239	22:38127239:C:G	0.00997057
22	38085636	22:38085636:G:A	22	37911902	22:37911902:T:C	0.00994677
22	38085636	22:38085636:G:A	22	37968198	22:37968198:G:A	0.00988744
22	38085636	22:38085636:G:A	22	38538601	22:38538601:T:C	0.00984897
22	38085636	22:38085636:G:A	22	37973969	22:37973969:A:G	0.0097709
22	38085636	22:38085636:G:A	22	37937232	22:37937232:C:G	0.00954809
22	38085636	22:38085636:G:A	22	38866461	22:38866461:C:A	0.00933454
22	38085636	22:38085636:G:A	22	37479408	22:37479408:A:G	0.00924787
22	38085636	22:38085636:G:A	22	37968545	22:37968545:T:C	0.00924264
22	38085636	22:38085636:G:A	22	37506228	22:37506228:A:C	0.00914298
22	38085636	22:38085636:G:A	22	38078689	22:38078689:A:G	0.0090012
22	38085636	22:38085636:G:A	22	37808082	22:37808082:C:T	0.008867
22	38085636	22:38085636:G:A	22	38213943	22:38213943:G:A	0.00872406
22	38085636	22:38085636:G:A	22	37759490	22:37759490:A:G	0.0086908
22	38085636	22:38085636:G:A	22	37629368	22:37629368:T:C	0.00867755
22	38085636	22:38085636:G:A	22	39018082	22:39018082:G:A	0.0083587
22	38085636	22:38085636:G:A	22	37927500	22:37927500:G:T	0.00829041
22	38085636	22:38085636:G:A	22	39021578	22:39021578:D:1	0.00827563
22	38085636	22:38085636:G:A	22	37688397	22:37688397:G:A	0.00802098
22	38085636	22:38085636:G:A	22	38755893	22:38755893:G:A	0.00794026
22	38085636	22:38085636:G:A	22	37687843	22:37687843:C:T	0.00777688
22	38085636	22:38085636:G:A	22	38752447	22:38752447:G:A	0.00772572
22	38085636	22:38085636:G:A	22	38645578	22:38645578:C:T	0.00770391
22	38085636	22:38085636:G:A	22	37912041	22:37912041:D:4	0.0076825
22	38085636	22:38085636:G:A	22	37968332	22:37968332:T:C	0.0076165
22	38085636	22:38085636:G:A	22	37746215	22:37746215:I:5	0.00735983
22	38085636	22:38085636:G:A	22	38127204	22:38127204:G:A	0.00696556
22	38085636	22:38085636:G:A	22	37746215	22:37746215:I:2.01	0.00682804
22	38085636	22:38085636:G:A	22	37241567	22:37241567:A:G	0.0066183
22	38085636	22:38085636:G:A	22	37655992	22:37655992:C:T	0.00658601
22	38085636	22:38085636:G:A	22	37648490	22:37648490:C:T	0.00650412
22	38085636	22:38085636:G:A	22	37613234	22:37613234:C:A	0.00647817
22	38085636	22:38085636:G:A	22	38823064	22:38823064:A:G	0.00646122
22	38085636	22:38085636:G:A	22	38107840	22:38107840:C:T	0.00644437
22	38085636	22:38085636:G:A	22	38489622	22:38489622:T:A	0.00641849
22	38085636	22:38085636:G:A	22	37136215	22:37136215:C:T	0.00635865
22	38085636	22:38085636:G:A	22	37132530	22:37132530:A:G	0.00632797
22	38085636	22:38085636:G:A	22	38489942	22:38489942:A:C	0.00626566
22	38085636	22:38085636:G:A	22	37226850	22:37226850:G:C	0.00621185
22	38085636	22:38085636:G:A	22	38085712	22:38085712:C:T	0.00619942
22	38085636	22:38085636:G:A	22	37724246	22:37724246:A:G	0.00611639
22	38085636	22:38085636:G:A	22	38108365	22:38108365:T:C	0.00605778
22	38085636	22:38085636:G:A	22	38983984	22:38983984:G:A	0.00603339
22	38085636	22:38085636:G:A	22	39022739	22:39022739:C:T	0.00595731
22	38085636	22:38085636:G:A	22	39022732	22:39022732:G:A	0.00579232
22	38085636	22:38085636:G:A	22	37132508	22:37132508:G:T	0.00562187
22	38085636	22:38085636:G:A	22	37665513	22:37665513:C:G	0.00557505
22	38085636	22:38085636:G:A	22	39022735	22:39022735:G:A	0.00554375
22	38085636	22:38085636:G:A	22	37655198	22:37655198:G:A	0.00539334
22	38085636	22:38085636:G:A	22	37922471	22:37922471:D:4	0.00530591
22	38085636	22:38085636:G:A	22	37886890	22:37886890:C:T	0.00494694
22	38085636	22:38085636:G:A	22	38110557	22:38110557:T:C	0.00494507
22	38085636	22:38085636:G:A	22	38139939	22:38139939:G:A	0.00483244
22	38085636	22:38085636:G:A	22	37647437	22:37647437:C:A	0.00479172
22	38085636	22:38085636:G:A	22	38075061	22:38075061:G:A	0.0047729
22	38085636	22:38085636:G:A	22	37940793	22:37940793:G:A	0.00477289
22	38085636	22:38085636:G:A	22	38097998	22:38097998:D:13	0.00476205
22	38085636	22:38085636:G:A	22	38699844	22:38699844:G:C	0.00455335
22	38085636	22:38085636:G:A	22	37568696	22:37568696:G:A	0.00452232
22	38085636	22:38085636:G:A	22	37226840	22:37226840:I:1	0.00447724
22	38085636	22:38085636:G:A	22	38107965	22:38107965:C:T	0.00443659
22	38085636	22:38085636:G:A	22	37816555	22:37816555:C:G	0.00440401
22	38085636	22:38085636:G:A	22	37686435	22:37686435:C:T	0.00437315
22	38085636	22:38085636:G:A	22	38986409	22:38986409:T:C	0.00430882
22	38085636	22:38085636:G:A	22	37701352	22:37701352:C:G	0.00421295
22	38085636	22:38085636:G:A	22	38489784	22:38489784:G:A	0.00414862
22	38085636	22:38085636:G:A	22	37687094	22:37687094:T:C	0.00411732
22	38085636	22:38085636:G:A	22	37297720	22:37297720:A:C	0.00387755
22	38085636	22:38085636:G:A	22	38143034	22:38143034:T:C	0.00387505
22	38085636	22:38085636:G:A	22	37296051	22:37296051:A:G	0.00384853
22	38085636	22:38085636:G:A	22	39029500	22:39029500:G:A	0.00382942
22	38085636	22:38085636:G:A	22	37472411	22:37472411:C:T	0.00382761
22	38085636	22:38085636:G:A	22	38219529	22:38219529:A:T	0.00372677
22	38085636	22:38085636:G:A	22	38492170	22:38492170:G:A	0.0036586
22	38085636	22:38085636:G:A	22	37128004	22:37128004:G:A	0.00362494
22	38085636	22:38085636:G:A	22	38486022	22:38486022:C:T	0.00358448
22	38085636	22:38085636:G:A	22	37206572	22:37206572:C:G	0.00350807
22	38085636	22:38085636:G:A	22	38985835	22:38985835:C:T	0.00349641
22	38085636	22:38085636:G:A	22	37734413	22:37734413:T:C	0.00344498
22	38085636	22:38085636:G:A	22	37226844	22:37226844:C:G	0.00338343
22	38085636	22:38085636:G:A	22	37311110	22:37311110:G:A	0.00335643
22	38085636	22:38085636:G:A	22	38074449	22:38074449:A:G	0.00335643
22	38085636	22:38085636:G:A	22	38089473	22:38089473:I:1	0.00333942
22	38085636	22:38085636:G:A	22	37646809	22:37646809:C:G	0.00333775
22	38085636	22:38085636:G:A	22	37813025	22:37813025:G:T	0.00333775
22	38085636	22:38085636:G:A	22	39081372	22:39081372:C:G	0.00331319
22	38085636	22:38085636:G:A	22	39081386	22:39081386:T:C	0.00321098
22	38085636	22:38085636:G:A	22	39081561	22:39081561:A:G	0.00320847
22	38085636	22:38085636:G:A	22	38843159	22:38843159:G:A	0.00311506
22	38085636	22:38085636:G:A	22	37978201	22:37978201:T:A	0.00302869
22	38085636	22:38085636:G:A	22	37149757	22:37149757:T:C	0.00296549
22	38085636	22:38085636:G:A	22	37715803	22:37715803:G:C	0.00288671
22	38085636	22:38085636:G:A	22	38074337	22:38074337:A:T	0.00286087
22	38085636	22:38085636:G:A	22	38750257	22:38750257:C:T	0.00286087
22	38085636	22:38085636:G:A	22	37374068	22:37374068:G:A	0.00285777
22	38085636	22:38085636:G:A	22	38081268	22:38081268:G:A	0.00275348
22	38085636	22:38085636:G:A	22	38539292	22:38539292:C:T	0.00270636
22	38085636	22:38085636:G:A	22	38823167	22:38823167:G:A	0.00270369
22	38085636	22:38085636:G:A	22	37617772	22:37617772:T:C	0.00269037
22	38085636	22:38085636:G:A	22	39078950	22:39078950:G:A	0.00269037
22	38085636	22:38085636:G:A	22	39025768	22:39025768:D:1	0.00268059
22	38085636	22:38085636:G:A	22	38488652	22:38488652:A:C	0.00266253
22	38085636	22:38085636:G:A	22	38538472	22:38538472:T:C	0.00263546
22	38085636	22:38085636:G:A	22	37746215	22:37746215:I:4.01	0.00261062
22	38085636	22:38085636:G:A	22	37144029	22:37144029:G:C	0.00256527
22	38085636	22:38085636:G:A	22	38297658	22:38297658:G:T	0.00253607
22	38085636	22:38085636:G:A	22	37135249	22:37135249:C:T	0.00253086
22	38085636	22:38085636:G:A	22	37095916	22:37095916:T:G	0.00248948
22	38085636	22:38085636:G:A	22	37139090	22:37139090:C:T	0.00247459
22	38085636	22:38085636:G:A	22	38739694	22:38739694:T:C	0.00246009
22	38085636	22:38085636:G:A	22	37612965	22:37612965:T:A	0.00244984
22	38085636	22:38085636:G:A	22	37686365	22:37686365:G:A	0.00244193
22	38085636	22:38085636:G:A	22	37480660	22:37480660:G:A	0.00244075
22	38085636	22:38085636:G:A	22	37135481	22:37135481:G:C	0.00239856
22	38085636	22:38085636:G:A	22	37506381	22:37506381:G:A	0.00238401
22	38085636	22:38085636:G:A	22	37921909	22:37921909:G:C	0.00238401
22	38085636	22:38085636:G:A	22	38300075	22:38300075:G:C	0.00238401
22	38085636	22:38085636:G:A	22	38700750	22:38700750:C:T	0.00238401
22	38085636	22:38085636:G:A	22	38700909	22:38700909:I:6	0.00238401
22	38085636	22:38085636:G:A	22	37299371	22:37299371:C:T	0.00236877
22	38085636	22:38085636:G:A	22	37675724	22:37675724:I:1	0.00231069
22	38085636	22:38085636:G:A	22	37655771	22:37655771:G:C	0.00229786
22	38085636	22:38085636:G:A	22	38303115	22:38303115:G:A	0.00229677
22	38085636	22:38085636:G:A	22	37299165	22:37299165:G:T	0.00228314
22	38085636	22:38085636:G:A	22	38668186	22:38668186:C:T	0.00227562
22	38085636	22:38085636:G:A	22	37579935	22:37579935:G:A	0.00225572
22	38085636	22:38085636:G:A	22	37650659	22:37650659:C:T	0.00221414
22	38085636	22:38085636:G:A	22	38683081	22:38683081:A:G	0.00221065
22	38085636	22:38085636:G:A	22	39029596	22:39029596:C:A	0.00220523
22	38085636	22:38085636:G:A	22	39029595	22:39029595:G:A	0.00220522
22	38085636	22:38085636:G:A	22	37609324	22:37609324:A:C	0.00220412
22	38085636	22:38085636:G:A	22	37617508	22:37617508:D:3	0.00220412
22	38085636	22:38085636:G:A	22	37932664	22:37932664:C:T	0.00220412
22	38085636	22:38085636:G:A	22	38481363	22:38481363:G:T	0.00220412
22	38085636	22:38085636:G:A	22	38489940	22:38489940:T:A	0.00220412
22	38085636	22:38085636:G:A	22	38498597	22:38498597:T:C	0.00220412
22	38085636	22:38085636:G:A	22	38650072	22:38650072:T:C	0.00220412
22	38085636	22:38085636:G:A	22	39044920	22:39044920:T:A	0.00220412
22	38085636	22:38085636:G:A	22	39032439	22:39032439:G:T	0.00217884
22	38085636	22:38085636:G:A	22	39040871	22:39040871:G:T	0.00217561
22	38085636	22:38085636:G:A	22	38992005	22:38992005:C:T	0.00216329
22	38085636	22:38085636:G:A	22	38521576	22:38521576:C:A	0.00212576
22	38085636	22:38085636:G:A	22	37686404	22:37686404:D:3	0.00208788
22	38085636	22:38085636:G:A	22	37724417	22:37724417:C:T	0.00208788
22	38085636	22:38085636:G:A	22	38489467	22:38489467:G:A	0.00208788
22	38085636	22:38085636:G:A	22	37144082	22:37144082:C:T	0.00208748
22	38085636	22:38085636:G:A	22	37300865	22:37300865:G:A	0.00207489
22	38085636	22:38085636:G:A	22	37136466	22:37136466:I:3	0.00203609
22	38085636	22:38085636:G:A	22	37629549	22:37629549:T:C	0.00202441
22	38085636	22:38085636:G:A	22	38962432	22:38962432:C:A	0.00201466
22	38085636	22:38085636:G:A	22	38143052	22:38143052:C:T	0.00199221
22	38085636	22:38085636:G:A	22	37089662	22:37089662:C:T	0.00198551
22	38085636	22:38085636:G:A	22	37206569	22:37206569:G:A	0.00198551
22	38085636	22:38085636:G:A	22	37297545	22:37297545:T:G	0.00198551
22	38085636	22:38085636:G:A	22	37375052	22:37375052:G:A	0.00198551
22	38085636	22:38085636:G:A	22	37519335	22:37519335:C:G	0.00198551
22	38085636	22:38085636:G:A	22	37647520	22:37647520:A:C	0.00198551
22	38085636	22:38085636:G:A	22	37710347	22:37710347:G:A	0.00198551
22	38085636	22:38085636:G:A	22	37723839	22:37723839:C:G	0.00198551
22	38085636	22:38085636:G:A	22	37738677	22:37738677:C:G	0.00198551
22	38085636	22:38085636:G:A	22	37833638	22:37833638:T:G	0.00198551
22	38085636	22:38085636:G:A	22	37833639	22:37833639:T:C	0.00198551
22	38085636	22:38085636:G:A	22	37855667	22:37855667:T:C	0.00198551
22	38085636	22:38085636:G:A	22	37937810	22:37937810:G:A	0.00198551
22	38085636	22:38085636:G:A	22	37944343	22:37944343:A:G	0.00198551
22	38085636	22:38085636:G:A	22	38086398	22:38086398:C:T	0.00198551
22	38085636	22:38085636:G:A	22	38213989	22:38213989:T:C	0.00198551
22	38085636	22:38085636:G:A	22	38214634	22:38214634:C:T	0.00198551
22	38085636	22:38085636:G:A	22	38220607	22:38220607:G:A	0.00198551
22	38085636	22:38085636:G:A	22	38488486	22:38488486:A:C	0.00198551
22	38085636	22:38085636:G:A	22	38682063	22:38682063:G:A	0.00198551
22	38085636	22:38085636:G:A	22	38700716	22:38700716:G:C	0.00198551
22	38085636	22:38085636:G:A	22	39045581	22:39045581:C:T	0.00198551
22	38085636	22:38085636:G:A	22	39017699	22:39017699:G:A	0.00197913
22	38085636	22:38085636:G:A	22	37906592	22:37906592:C:G	0.00197712
22	38085636	22:38085636:G:A	22	37207564	22:37207564:G:A	0.00196132
22	38085636	22:38085636:G:A	22	37833246	22:37833246:C:T	0.00195449
22	38085636	22:38085636:G:A	22	38272815	22:38272815:C:G	0.0019348
22	38085636	22:38085636:G:A	22	37759348	22:37759348:C:T	0.00190814
22	38085636	22:38085636:G:A	22	37645394	22:37645394:T:C	0.00190717
22	38085636	22:38085636:G:A	22	37678588	22:37678588:C:T	0.00190717
22	38085636	22:38085636:G:A	22	37710352	22:37710352:C:T	0.00190717
22	38085636	22:38085636:G:A	22	38537569	22:38537569:A:C	0.00190717
22	38085636	22:38085636:G:A	22	38726296	22:38726296:C:T	0.00190717
22	38085636	22:38085636:G:A	22	39025738	22:39025738:C:A	0.00190717
22	38085636	22:38085636:G:A	22	37838417	22:37838417:T:C	0.00190716
22	38085636	22:38085636:G:A	22	38507678	22:38507678:G:C	0.00189292
22	38085636	22:38085636:G:A	22	37746215	22:37746215:I:6	0.00188324
22	38085636	22:38085636:G:A	22	37650310	22:37650310:C:G	0.00185518
22	38085636	22:38085636:G:A	22	37754829	22:37754829:A:G	0.00182036
22	38085636	22:38085636:G:A	22	37632449	22:37632449:A:G	0.00180175
22	38085636	22:38085636:G:A	22	37655453	22:37655453:C:T	0.00180038
22	38085636	22:38085636:G:A	22	39045238	22:39045238:D:2	0.00179943
22	38085636	22:38085636:G:A	22	37182836	22:37182836:D:3	0.00178919
22	38085636	22:38085636:G:A	22	38072625	22:38072625:G:A	0.00177506
22	38085636	22:38085636:G:A	22	37629591	22:37629591:T:C	0.00176764
22	38085636	22:38085636:G:A	22	37838668	22:37838668:G:A	0.00176498
22	38085636	22:38085636:G:A	22	39017669	22:39017669:G:A	0.0017459
22	38085636	22:38085636:G:A	22	37300893	22:37300893:C:T	0.00174458
22	38085636	22:38085636:G:A	22	38081364	22:38081364:G:C	0.00174448
22	38085636	22:38085636:G:A	22	37927345	22:37927345:G:A	0.00173408
22	38085636	22:38085636:G:A	22	37096747	22:37096747:C:T	0.00173317
22	38085636	22:38085636:G:A	22	38828603	22:38828603:C:A	0.00172399
22	38085636	22:38085636:G:A	22	38300896	22:38300896:G:A	0.00171695
22	38085636	22:38085636:G:A	22	38716991	22:38716991:C:T	0.0017169
22	38085636	22:38085636:G:A	22	39018377	22:39018377:G:T	0.0017055
22	38085636	22:38085636:G:A	22	38742610	22:38742610:C:T	0.00169416
22	38085636	22:38085636:G:A	22	37226821	22:37226821:C:A	0.00168933
22	38085636	22:38085636:G:A	22	38779686	22:38779686:G:T	0.00168757
22	38085636	22:38085636:G:A	22	38739014	22:38739014:G:A	0.00167184
22	38085636	22:38085636:G:A	22	37815721	22:37815721:A:G	0.0016704
22	38085636	22:38085636:G:A	22	38221716	22:38221716:G:A	0.00166792
22	38085636	22:38085636:G:A	22	37723862	22:37723862:G:A	0.00166463
22	38085636	22:38085636:G:A	22	38984126	22:38984126:C:T	0.00165123
22	38085636	22:38085636:G:A	22	38738951	22:38738951:G:A	0.00165034
22	38085636	22:38085636:G:A	22	37568405	22:37568405:C:T	0.00164258
22	38085636	22:38085636:G:A	22	37886904	22:37886904:C:T	0.00162971
22	38085636	22:38085636:G:A	22	38221331	22:38221331:D:4	0.0016173
22	38085636	22:38085636:G:A	22	38087188	22:38087188:I:9.01	0.00160018
22	38085636	22:38085636:G:A	22	37643627	22:37643627:C:G	0.00159188
22	38085636	22:38085636:G:A	22	38736463	22:38736463:C:T	0.00156162
22	38085636	22:38085636:G:A	22	37568401	22:37568401:D:21	0.00156135
22	38085636	22:38085636:G:A	22	37870091	22:37870091:G:A	0.00155721
22	38085636	22:38085636:G:A	22	38129554	22:38129554:G:A	0.00153796
22	38085636	22:38085636:G:A	22	37299247	22:37299247:C:T	0.00153594
22	38085636	22:38085636:G:A	22	37570307	22:37570307:C:T	0.00153532
22	38085636	22:38085636:G:A	22	37689084	22:37689084:C:T	0.00151242
22	38085636	22:38085636:G:A	22	37813643	22:37813643:G:A	0.00150275
22	38085636	22:38085636:G:A	22	38986238	22:38986238:C:G	0.00150159
22	38085636	22:38085636:G:A	22	37655557	22:37655557:C:T	0.00149486
22	38085636	22:38085636:G:A	22	38721876	22:38721876:C:T	0.00149466
22	38085636	22:38085636:G:A	22	37758060	22:37758060:C:T	0.00149412
22	38085636	22:38085636:G:A	22	37185231	22:37185231:G:A	0.00148572
22	38085636	22:38085636:G:A	22	37688783	22:37688783:G:A	0.00147371
22	38085636	22:38085636:G:A	22	37769267	22:37769267:G:A	0.00147371
22	38085636	22:38085636:G:A	22	37641367	22:37641367:T:C	0.00147128
22	38085636	22:38085636:G:A	22	37642702	22:37642702:C:T	0.00147128
22	38085636	22:38085636:G:A	22	37643618	22:37643618:C:T	0.00145861
22	38085636	22:38085636:G:A	22	38272850	22:38272850:G:T	0.00145651
22	38085636	22:38085636:G:A	22	38272861	22:38272861:G:A	0.00145651
22	38085636	22:38085636:G:A	22	37210790	22:37210790:C:T	0.00145083
22	38085636	22:38085636:G:A	22	37647541	22:37647541:C:A	0.00145071
22	38085636	22:38085636:G:A	22	38984293	22:38984293:C:T	0.00145018
22	38085636	22:38085636:G:A	22	38991961	22:38991961:G:A	0.00144565
22	38085636	22:38085636:G:A	22	37825454	22:37825454:C:T	0.001442
22	38085636	22:38085636:G:A	22	37646975	22:37646975:G:A	0.00143769
22	38085636	22:38085636:G:A	22	38468380	22:38468380:C:G	0.00143399
22	38085636	22:38085636:G:A	22	37103278	22:37103278:A:C	0.00143109
22	38085636	22:38085636:G:A	22	37877654	22:37877654:A:T	0.00143109
22	38085636	22:38085636:G:A	22	37504805	22:37504805:T:C	0.00143108
22	38085636	22:38085636:G:A	22	37751680	22:37751680:T:C	0.00143108
22	38085636	22:38085636:G:A	22	37312181	22:37312181:G:A	0.00143035
22	38085636	22:38085636:G:A	22	37838614	22:37838614:C:G	0.00143035
22	38085636	22:38085636:G:A	22	37917717	22:37917717:G:A	0.00143035
22	38085636	22:38085636:G:A	22	37921951	22:37921951:C:A	0.00143035
22	38085636	22:38085636:G:A	22	37969392	22:37969392:G:A	0.00143035
22	38085636	22:38085636:G:A	22	37986060	22:37986060:C:T	0.00143035
22	38085636	22:38085636:G:A	22	38089051	22:38089051:G:A	0.00143035
22	38085636	22:38085636:G:A	22	38096983	22:38096983:G:C	0.00143035
22	38085636	22:38085636:G:A	22	38871578	22:38871578:A:T	0.00143035
22	38085636	22:38085636:G:A	22	37504360	22:37504360:A:G	0.00143033
22	38085636	22:38085636:G:A	22	37840322	22:37840322:G:C	0.0014202
22	38085636	22:38085636:G:A	22	37746215	22:37746215:I:4.02	0.00141844
22	38085636	22:38085636:G:A	22	37746215	22:37746215:I:4.03	0.00141844
22	38085636	22:38085636:G:A	22	37687079	22:37687079:A:G	0.00139636
22	38085636	22:38085636:G:A	22	37688766	22:37688766:G:A	0.00137219
22	38085636	22:38085636:G:A	22	37570810	22:37570810:T:C	0.00136669
22	38085636	22:38085636:G:A	22	38780881	22:38780881:G:A	0.00136558
22	38085636	22:38085636:G:A	22	38220378	22:38220378:C:G	0.00136222
22	38085636	22:38085636:G:A	22	38214829	22:38214829:D:18	0.00136196
22	38085636	22:38085636:G:A	22	37690819	22:37690819:C:T	0.00135197
22	38085636	22:38085636:G:A	22	37927693	22:37927693:C:T	0.00135053
22	38085636	22:38085636:G:A	22	38991312	22:38991312:C:A	0.00134274
22	38085636	22:38085636:G:A	22	37139030	22:37139030:A:G	0.00134042
22	38085636	22:38085636:G:A	22	37746215	22:37746215:I:3.01	0.00133829
22	38085636	22:38085636:G:A	22	37207694	22:37207694:G:A	0.00133197
22	38085636	22:38085636:G:A	22	39044328	22:39044328:G:T	0.00132718
22	38085636	22:38085636:G:A	22	39044329	22:39044329:A:C	0.00132718
22	38085636	22:38085636:G:A	22	37142468	22:37142468:G:A	0.00132453
22	38085636	22:38085636:G:A	22	37207215	22:37207215:C:T	0.00131647
22	38085636	22:38085636:G:A	22	37642471	22:37642471:D:1	0.00131645
22	38085636	22:38085636:G:A	22	39025734	22:39025734:A:C	0.00131579
22	38085636	22:38085636:G:A	22	37506163	22:37506163:C:G	0.00131427
22	38085636	22:38085636:G:A	22	37297591	22:37297591:C:T	0.00131402
22	38085636	22:38085636:G:A	22	37297648	22:37297648:A:C	0.00131402
22	38085636	22:38085636:G:A	22	38538211	22:38538211:C:G	0.00131275
22	38085636	22:38085636:G:A	22	37716027	22:37716027:I:1	0.00131269
22	38085636	22:38085636:G:A	22	38427131	22:38427131:T:C	0.00131164
22	38085636	22:38085636:G:A	22	37725367	22:37725367:C:T	0.0013116
22	38085636	22:38085636:G:A	22	37675700	22:37675700:A:G	0.00130588
22	38085636	22:38085636:G:A	22	38143077	22:38143077:C:A	0.00129533
22	38085636	22:38085636:G:A	22	37474732	22:37474732:C:T	0.00128947
22	38085636	22:38085636:G:A	22	37759310	22:37759310:C:G	0.00128612
22	38085636	22:38085636:G:A	22	37614155	22:37614155:G:A	0.00126756
22	38085636	22:38085636:G:A	22	37185537	22:37185537:G:A	0.00126319
22	38085636	22:38085636:G:A	22	37734465	22:37734465:T:C	0.00125936
22	38085636	22:38085636:G:A	22	38727448	22:38727448:G:A	0.00124741
22	38085636	22:38085636:G:A	22	38139947	22:38139947:G:A	0.00124608
22	38085636	22:38085636:G:A	22	37921931	22:37921931:A:G	0.00124401
22	38085636	22:38085636:G:A	22	38113432	22:38113432:C:T	0.00123855
22	38085636	22:38085636:G:A	22	38132951	22:38132951:C:T	0.00123143
22	38085636	22:38085636:G:A	22	38299926	22:38299926:C:T	0.00122252
22	38085636	22:38085636:G:A	22	37373057	22:37373057:G:A	0.00122025
22	38085636	22:38085636:G:A	22	37516210	22:37516210:C:T	0.00122025
22	38085636	22:38085636:G:A	22	38221125	22:38221125:G:T	0.00122025
22	38085636	22:38085636:G:A	22	38428187	22:38428187:C:T	0.00122025
22	38085636	22:38085636:G:A	22	37823448	22:37823448:T:A	0.00121934
22	38085636	22:38085636:G:A	22	37128348	22:37128348:G:A	0.0012134
22	38085636	22:38085636:G:A	22	37655444	22:37655444:G:A	0.00121243
22	38085636	22:38085636:G:A	22	38041004	22:38041004:T:C	0.00120991
22	38085636	22:38085636:G:A	22	37086482	22:37086482:G:A	0.00120408
22	38085636	22:38085636:G:A	22	37609122	22:37609122:C:T	0.00120378
22	38085636	22:38085636:G:A	22	37486197	22:37486197:A:G	0.00119809
22	38085636	22:38085636:G:A	22	37568625	22:37568625:C:T	0.00119809
22	38085636	22:38085636:G:A	22	37772501	22:37772501:T:C	0.0011919
22	38085636	22:38085636:G:A	22	37689026	22:37689026:C:T	0.00118713
22	38085636	22:38085636:G:A	22	38782566	22:38782566:C:T	0.00117941
22	38085636	22:38085636:G:A	22	39045246	22:39045246:C:T	0.0011784
22	38085636	22:38085636:G:A	22	37983536	22:37983536:G:A	0.00116273
22	38085636	22:38085636:G:A	22	37614356	22:37614356:G:A	0.00115707
22	38085636	22:38085636:G:A	22	37231457	22:37231457:T:C	0.0011528
22	38085636	22:38085636:G:A	22	37374750	22:37374750:G:T	0.00115082
22	38085636	22:38085636:G:A	22	37959336	22:37959336:T:C	0.00115023
22	38085636	22:38085636:G:A	22	37968682	22:37968682:A:G	0.00115023
22	38085636	22:38085636:G:A	22	37968256	22:37968256:C:T	0.00114405
22	38085636	22:38085636:G:A	22	37135335	22:37135335:C:T	0.00113831
22	38085636	22:38085636:G:A	22	37944534	22:37944534:G:A	0.00113792
22	38085636	22:38085636:G:A	22	38069027	22:38069027:G:A	0.00113746
22	38085636	22:38085636:G:A	22	38303045	22:38303045:D:4	0.00113459
22	38085636	22:38085636:G:A	22	37665537	22:37665537:G:A	0.00112884
22	38085636	22:38085636:G:A	22	37945117	22:37945117:T:G	0.00112575
22	38085636	22:38085636:G:A	22	38074502	22:38074502:D:2	0.00112203
22	38085636	22:38085636:G:A	22	38549870	22:38549870:T:C	0.00112061
22	38085636	22:38085636:G:A	22	37808173	22:37808173:C:T	0.00111714
22	38085636	22:38085636:G:A	22	38427890	22:38427890:G:A	0.00111575
22	38085636	22:38085636:G:A	22	38426900	22:38426900:C:T	0.00110897
22	38085636	22:38085636:G:A	22	37815361	22:37815361:T:G	0.00110837
22	38085636	22:38085636:G:A	22	38495718	22:38495718:D:1	0.00109784
22	38085636	22:38085636:G:A	22	37912387	22:37912387:G:A	0.00109674
22	38085636	22:38085636:G:A	22	37675636	22:37675636:D:2	0.00108211
22	38085636	22:38085636:G:A	22	37136467	22:37136467:C:A	0.00107524
22	38085636	22:38085636:G:A	22	37926131	22:37926131:A:C	0.00106415
22	38085636	22:38085636:G:A	22	37509166	22:37509166:A:G	0.00105609
22	38085636	22:38085636:G:A	22	37724948	22:37724948:C:T	0.00104465
22	38085636	22:38085636:G:A	22	37491180	22:37491180:G:A	0.00104386
22	38085636	22:38085636:G:A	22	37568069	22:37568069:G:T	0.00104386
22	38085636	22:38085636:G:A	22	37735002	22:37735002:G:A	0.00104386
22	38085636	22:38085636:G:A	22	38135058	22:38135058:D:1	0.00104386
22	38085636	22:38085636:G:A	22	38109038	22:38109038:A:G	0.00103848
22	38085636	22:38085636:G:A	22	38537501	22:38537501:C:T	0.0010379
22	38085636	22:38085636:G:A	22	38087167	22:38087167:I:9	0.0010378
22	38085636	22:38085636:G:A	22	37207911	22:37207911:G:A	0.00103362
22	38085636	22:38085636:G:A	22	37207705	22:37207705:C:T	0.00103329
22	38085636	22:38085636:G:A	22	37632464	22:37632464:C:T	0.001028
22	38085636	22:38085636:G:A	22	37953023	22:37953023:G:A	0.00102763
22	38085636	22:38085636:G:A	22	37568470	22:37568470:C:A	0.00102432
22	38085636	22:38085636:G:A	22	38959647	22:38959647:G:A	0.00102087
22	38085636	22:38085636:G:A	22	37932590	22:37932590:A:G	0.00101873
22	38085636	22:38085636:G:A	22	37959536	22:37959536:C:T	0.00101709
22	38085636	22:38085636:G:A	22	38682236	22:38682236:A:C	0.00101702
22	38085636	22:38085636:G:A	22	37952968	22:37952968:C:T	0.00101465
22	38085636	22:38085636:G:A	22	37373776	22:37373776:C:A	0.00101342
22	38085636	22:38085636:G:A	22	37725166	22:37725166:A:G	0.00100743
22	38085636	22:38085636:G:A	22	37303221	22:37303221:G:C	0.00100707
22	38085636	22:38085636:G:A	22	38699982	22:38699982:A:G	0.000993321
22	38085636	22:38085636:G:A	22	37922458	22:37922458:C:T	0.000991147
22	38085636	22:38085636:G:A	22	37650255	22:37650255:G:A	0.00099078
22	38085636	22:38085636:G:A	22	37688903	22:37688903:T:C	0.000989129
22	38085636	22:38085636:G:A	22	37686766	22:37686766:C:T	0.000989114
22	38085636	22:38085636:G:A	22	37757639	22:37757639:C:T	0.000980441
22	38085636	22:38085636:G:A	22	37825134	22:37825134:C:T	0.000980105
22	38085636	22:38085636:G:A	22	37620139	22:37620139:C:G	0.000978689
22	38085636	22:38085636:G:A	22	38726033	22:38726033:C:T	0.000976189
22	38085636	22:38085636:G:A	22	37226775	22:37226775:A:G	0.000972276
22	38085636	22:38085636:G:A	22	38740267	22:38740267:G:A	0.000968564
22	38085636	22:38085636:G:A	22	37951588	22:37951588:C:T	0.000963734
22	38085636	22:38085636:G:A	22	37570402	22:37570402:G:A	0.000961672
22	38085636	22:38085636:G:A	22	37644835	22:37644835:C:T	0.000961229
22	38085636	22:38085636:G:A	22	38670846	22:38670846:G:A	0.000960843
22	38085636	22:38085636:G:A	22	39081247	22:39081247:G:A	0.000956932
22	38085636	22:38085636:G:A	22	38074830	22:38074830:C:G	0.00095667
22	38085636	22:38085636:G:A	22	39033208	22:39033208:C:T	0.000956017
22	38085636	22:38085636:G:A	22	38730793	22:38730793:C:G	0.000955415
22	38085636	22:38085636:G:A	22	38665619	22:38665619:G:A	0.000954953
22	38085636	22:38085636:G:A	22	38752470	22:38752470:G:A	0.000954209
22	38085636	22:38085636:G:A	22	38754814	22:38754814:C:G	0.000954209
22	38085636	22:38085636:G:A	22	38754911	22:38754911:T:C	0.000954209
22	38085636	22:38085636:G:A	22	38755176	22:38755176:T:C	0.000954199
22	38085636	22:38085636:G:A	22	38492173	22:38492173:T:C	0.000954033
22	38085636	22:38085636:G:A	22	37311588	22:37311588:C:T	0.000954029
22	38085636	22:38085636:G:A	22	37477030	22:37477030:G:A	0.000954029
22	38085636	22:38085636:G:A	22	37374206	22:37374206:G:A	0.000953547
22	38085636	22:38085636:G:A	22	37504579	22:37504579:T:C	0.000953547
22	38085636	22:38085636:G:A	22	37508438	22:37508438:C:A	0.000953547
22	38085636	22:38085636:G:A	22	37650740	22:37650740:G:A	0.000953547
22	38085636	22:38085636:G:A	22	37679780	22:37679780:C:A	0.000953547
22	38085636	22:38085636:G:A	22	37686546	22:37686546:C:T	0.000953547
22	38085636	22:38085636:G:A	22	37688975	22:37688975:G:A	0.000953547
22	38085636	22:38085636:G:A	22	37710346	22:37710346:C:T	0.000953547
22	38085636	22:38085636:G:A	22	37725036	22:37725036:C:A	0.000953547
22	38085636	22:38085636:G:A	22	37725547	22:37725547:C:T	0.000953547
22	38085636	22:38085636:G:A	22	37754890	22:37754890:C:T	0.000953547
22	38085636	22:38085636:G:A	22	37757920	22:37757920:G:C	0.000953547
22	38085636	22:38085636:G:A	22	37772694	22:37772694:G:A	0.000953547
22	38085636	22:38085636:G:A	22	37824655	22:37824655:C:A	0.000953547
22	38085636	22:38085636:G:A	22	37833005	22:37833005:C:T	0.000953547
22	38085636	22:38085636:G:A	22	37844246	22:37844246:G:A	0.000953547
22	38085636	22:38085636:G:A	22	37947449	22:37947449:G:A	0.000953547
22	38085636	22:38085636:G:A	22	37967743	22:37967743:C:T	0.000953547
22	38085636	22:38085636:G:A	22	37973915	22:37973915:G:T	0.000953547
22	38085636	22:38085636:G:A	22	37986294	22:37986294:C:T	0.000953547
22	38085636	22:38085636:G:A	22	38073738	22:38073738:G:T	0.000953547
22	38085636	22:38085636:G:A	22	38086317	22:38086317:G:C	0.000953547
22	38085636	22:38085636:G:A	22	38110546	22:38110546:G:A	0.000953547
22	38085636	22:38085636:G:A	22	38225361	22:38225361:G:A	0.000953547
22	38085636	22:38085636:G:A	22	38297955	22:38297955:C:G	0.000953547
22	38085636	22:38085636:G:A	22	38297967	22:38297967:G:T	0.000953547
22	38085636	22:38085636:G:A	22	38481243	22:38481243:I:1	0.000953547
22	38085636	22:38085636:G:A	22	38507541	22:38507541:A:G	0.000953547
22	38085636	22:38085636:G:A	22	38562337	22:38562337:A:C	0.000953547
22	38085636	22:38085636:G:A	22	38628930	22:38628930:D:1	0.000953547
22	38085636	22:38085636:G:A	22	38682175	22:38682175:G:A	0.000953547
22	38085636	22:38085636:G:A	22	38726440	22:38726440:G:A	0.000953547
22	38085636	22:38085636:G:A	22	38751328	22:38751328:C:T	0.000953547
22	38085636	22:38085636:G:A	22	38754852	22:38754852:D:2	0.000953547
22	38085636	22:38085636:G:A	22	38756030	22:38756030:A:T	0.000953547
22	38085636	22:38085636:G:A	22	38822878	22:38822878:G:A	0.000953547
22	38085636	22:38085636:G:A	22	39025245	22:39025245:C:A	0.000953547
22	38085636	22:38085636:G:A	22	39025416	22:39025416:A:G	0.000953547
22	38085636	22:38085636:G:A	22	39045480	22:39045480:G:T	0.000953547
22	38085636	22:38085636:G:A	22	37832597	22:37832597:C:G	0.000953546
22	38085636	22:38085636:G:A	22	38115657	22:38115657:C:A	0.000953546
22	38085636	22:38085636:G:A	22	38626383	22:38626383:D:1	0.000953546
22	38085636	22:38085636:G:A	22	37135456	22:37135456:G:A	0.000953543
22	38085636	22:38085636:G:A	22	37641108	22:37641108:I:1	0.000953531
22	38085636	22:38085636:G:A	22	38550043	22:38550043:T:A	0.000953531
22	38085636	22:38085636:G:A	22	38729524	22:38729524:G:A	0.000951532
22	38085636	22:38085636:G:A	22	37643121	22:37643121:A:G	0.00095094
22	38085636	22:38085636:G:A	22	38219647	22:38219647:C:T	0.000941141
22	38085636	22:38085636:G:A	22	37643701	22:37643701:T:C	0.000940264
22	38085636	22:38085636:G:A	22	37149852	22:37149852:G:A	0.000934541
22	38085636	22:38085636:G:A	22	37771699	22:37771699:T:C	0.000932385
22	38085636	22:38085636:G:A	22	39081168	22:39081168:G:T	0.000932299
22	38085636	22:38085636:G:A	22	37089506	22:37089506:G:A	0.000930476
22	38085636	22:38085636:G:A	22	39045378	22:39045378:G:C	0.000922889
22	38085636	22:38085636:G:A	22	37641233	22:37641233:G:A	0.000914431
22	38085636	22:38085636:G:A	22	38225449	22:38225449:G:A	0.0009108
22	38085636	22:38085636:G:A	22	37653809	22:37653809:C:T	0.000908689
22	38085636	22:38085636:G:A	22	37642834	22:37642834:A:T	0.000908676
22	38085636	22:38085636:G:A	22	37128443	22:37128443:C:T	0.000893988
22	38085636	22:38085636:G:A	22	38112461	22:38112461:C:T	0.000892751
22	38085636	22:38085636:G:A	22	37734514	22:37734514:C:T	0.000889964
22	38085636	22:38085636:G:A	22	38826584	22:38826584:G:A	0.000889964
22	38085636	22:38085636:G:A	22	38025546	22:38025546:T:C	0.000889907
22	38085636	22:38085636:G:A	22	37295983	22:37295983:G:A	0.000888497
22	38085636	22:38085636:G:A	22	37226848	22:37226848:G:C	0.000881908
22	38085636	22:38085636:G:A	22	37244159	22:37244159:G:A	0.000877575
22	38085636	22:38085636:G:A	22	37765759	22:37765759:G:A	0.000877575
22	38085636	22:38085636:G:A	22	37568376	22:37568376:C:T	0.00087406
22	38085636	22:38085636:G:A	22	38086484	22:38086484:T:C	0.000873835
22	38085636	22:38085636:G:A	22	38724233	22:38724233:C:T	0.00087227
22	38085636	22:38085636:G:A	22	38822897	22:38822897:D:1	0.000868762
22	38085636	22:38085636:G:A	22	38822899	22:38822899:T:G	0.000868762
22	38085636	22:38085636:G:A	22	37918943	22:37918943:G:T	0.000867206
22	38085636	22:38085636:G:A	22	37207012	22:37207012:C:T	0.000867057
22	38085636	22:38085636:G:A	22	37373672	22:37373672:G:A	0.000862962
22	38085636	22:38085636:G:A	22	37675724	22:37675724:I:2	0.000861811
22	38085636	22:38085636:G:A	22	37631005	22:37631005:C:T	0.000857513
22	38085636	22:38085636:G:A	22	37647409	22:37647409:G:A	0.000857513
22	38085636	22:38085636:G:A	22	37808230	22:37808230:A:T	0.00085377
22	38085636	22:38085636:G:A	22	38126542	22:38126542:G:A	0.000853191
22	38085636	22:38085636:G:A	22	37723207	22:37723207:C:T	0.000850201
22	38085636	22:38085636:G:A	22	38748742	22:38748742:G:A	0.000848933
22	38085636	22:38085636:G:A	22	37566550	22:37566550:C:T	0.000845909
22	38085636	22:38085636:G:A	22	37509101	22:37509101:G:A	0.000845496
22	38085636	22:38085636:G:A	22	37568292	22:37568292:C:G	0.000841258
22	38085636	22:38085636:G:A	22	37182920	22:37182920:G:A	0.00083498
22	38085636	22:38085636:G:A	22	37185382	22:37185382:G:T	0.000834034
22	38085636	22:38085636:G:A	22	38296352	22:38296352:I:1	0.000833929
22	38085636	22:38085636:G:A	22	38822759	22:38822759:G:A	0.000828937
22	38085636	22:38085636:G:A	22	37136181	22:37136181:G:A	0.00082517
22	38085636	22:38085636:G:A	22	38628956	22:38628956:G:T	0.000821552
22	38085636	22:38085636:G:A	22	37969282	22:37969282:D:1	0.000808592
22	38085636	22:38085636:G:A	22	39077433	22:39077433:G:A	0.000804977
22	38085636	22:38085636:G:A	22	38636514	22:38636514:G:A	0.000804811
22	38085636	22:38085636:G:A	22	38591275	22:38591275:G:A	0.000804804
22	38085636	22:38085636:G:A	22	38828378	22:38828378:A:G	0.000803689
22	38085636	22:38085636:G:A	22	37207351	22:37207351:C:T	0.00080312
22	38085636	22:38085636:G:A	22	37824697	22:37824697:C:T	0.000800369
22	38085636	22:38085636:G:A	22	37675627	22:37675627:I:1	0.000798987
22	38085636	22:38085636:G:A	22	37310908	22:37310908:C:T	0.000795947
22	38085636	22:38085636:G:A	22	39052331	22:39052331:C:T	0.0007945
22	38085636	22:38085636:G:A	22	38822657	22:38822657:A:G	0.000791437
22	38085636	22:38085636:G:A	22	37212089	22:37212089:G:C	0.000788062
22	38085636	22:38085636:G:A	22	37294642	22:37294642:G:T	0.000779681
22	38085636	22:38085636:G:A	22	38986477	22:38986477:G:A	0.000774653
22	38085636	22:38085636:G:A	22	38638670	22:38638670:C:G	0.000768028
22	38085636	22:38085636:G:A	22	37755163	22:37755163:G:A	0.000767823
22	38085636	22:38085636:G:A	22	38843598	22:38843598:G:C	0.000767771
22	38085636	22:38085636:G:A	22	38498177	22:38498177:C:T	0.000767766
22	38085636	22:38085636:G:A	22	37755093	22:37755093:D:1	0.000766657
22	38085636	22:38085636:G:A	22	39015550	22:39015550:C:T	0.000763612
22	38085636	22:38085636:G:A	22	37479578	22:37479578:A:G	0.000762335
22	38085636	22:38085636:G:A	22	37182539	22:37182539:C:T	0.000757224
22	38085636	22:38085636:G:A	22	38623368	22:38623368:T:C	0.000756949
22	38085636	22:38085636:G:A	22	37813642	22:37813642:C:T	0.000753499
22	38085636	22:38085636:G:A	22	38087164	22:38087164:G:A	0.000752107
22	38085636	22:38085636:G:A	22	39045123	22:39045123:C:T	0.000743629
22	38085636	22:38085636:G:A	22	37568196	22:37568196:G:A	0.000740194
22	38085636	22:38085636:G:A	22	38552572	22:38552572:C:T	0.000738517
22	38085636	22:38085636:G:A	22	37096690	22:37096690:C:T	0.000731322
22	38085636	22:38085636:G:A	22	37212061	22:37212061:G:A	0.000729162
22	38085636	22:38085636:G:A	22	38314128	22:38314128:G:T	0.000720472
22	38085636	22:38085636:G:A	22	38220453	22:38220453:G:A	0.000719865
22	38085636	22:38085636:G:A	22	37128052	22:37128052:G:A	0.000719238
22	38085636	22:38085636:G:A	22	37655321	22:37655321:C:T	0.000715516
22	38085636	22:38085636:G:A	22	37912091	22:37912091:C:T	0.000714531
22	38085636	22:38085636:G:A	22	38489994	22:38489994:T:G	0.000706356
22	38085636	22:38085636:G:A	22	37182812	22:37182812:C:T	0.000705946
22	38085636	22:38085636:G:A	22	37508755	22:37508755:D:1	0.000704731
22	38085636	22:38085636:G:A	22	38426951	22:38426951:C:T	0.000704731
22	38085636	22:38085636:G:A	22	38247794	22:38247794:C:T	0.000703964
22	38085636	22:38085636:G:A	22	37474703	22:37474703:C:T	0.000703109
22	38085636	22:38085636:G:A	22	39032589	22:39032589:D:9	0.000701898
22	38085636	22:38085636:G:A	22	37686957	22:37686957:C:T	0.000701512
22	38085636	22:38085636:G:A	22	37746215	22:37746215:I:3.02	0.000697451
22	38085636	22:38085636:G:A	22	39033149	22:39033149:G:A	0.000689697
22	38085636	22:38085636:G:A	22	37808173	22:37808173:C:G	0.000686957
22	38085636	22:38085636:G:A	22	39081118	22:39081118:T:C	0.000685104
22	38085636	22:38085636:G:A	22	37182767	22:37182767:G:A	0.000684152
22	38085636	22:38085636:G:A	22	37746215	22:37746215:D:3	0.000679794
22	38085636	22:38085636:G:A	22	37207288	22:37207288:G:A	0.000675967
22	38085636	22:38085636:G:A	22	37725624	22:37725624:C:T	0.0006726
22	38085636	22:38085636:G:A	22	37212108	22:37212108:D:1	0.000670636
22	38085636	22:38085636:G:A	22	38989379	22:38989379:G:C	0.000668599
22	38085636	22:38085636:G:A	22	37632066	22:37632066:A:G	0.000667802
22	38085636	22:38085636:G:A	22	37650671	22:37650671:C:T	0.000665943
22	38085636	22:38085636:G:A	22	37137524	22:37137524:C:T	0.000664794
22	38085636	22:38085636:G:A	22	37655486	22:37655486:G:T	0.000662051
22	38085636	22:38085636:G:A	22	39044171	22:39044171:A:T	0.000661907
22	38085636	22:38085636:G:A	22	38607312	22:38607312:C:T	0.000659707
22	38085636	22:38085636:G:A	22	37825340	22:37825340:C:T	0.000658155
22	38085636	22:38085636:G:A	22	38479648	22:38479648:G:A	0.000658155
22	38085636	22:38085636:G:A	22	37678452	22:37678452:G:A	0.000658153
22	38085636	22:38085636:G:A	22	37476854	22:37476854:C:A	0.000658139
22	38085636	22:38085636:G:A	22	38985899	22:38985899:A:C	0.000651861
22	38085636	22:38085636:G:A	22	37812812	22:37812812:C:G	0.000650271
22	38085636	22:38085636:G:A	22	39018235	22:39018235:G:A	0.000645855
22	38085636	22:38085636:G:A	22	38607513	22:38607513:C:A	0.000639103
22	38085636	22:38085636:G:A	22	38089253	22:38089253:G:T	0.000635252
22	38085636	22:38085636:G:A	22	37096662	22:37096662:G:A	0.00063357
22	38085636	22:38085636:G:A	22	37870369	22:37870369:C:G	0.000627732
22	38085636	22:38085636:G:A	22	38098021	22:38098021:A:C	0.000626036
22	38085636	22:38085636:G:A	22	37095973	22:37095973:G:A	0.000624227
22	38085636	22:38085636:G:A	22	37282531	22:37282531:G:C	0.000623628
22	38085636	22:38085636:G:A	22	37313579	22:37313579:C:T	0.000623036
22	38085636	22:38085636:G:A	22	38538206	22:38538206:C:G	0.000622896
22	38085636	22:38085636:G:A	22	37746215	22:37746215:D:1	0.000620982
22	38085636	22:38085636:G:A	22	37095506	22:37095506:G:A	0.000620184
22	38085636	22:38085636:G:A	22	38724489	22:38724489:T:G	0.000619413
22	38085636	22:38085636:G:A	22	37724535	22:37724535:C:T	0.000616595
22	38085636	22:38085636:G:A	22	38566546	22:38566546:A:C	0.000614679
22	38085636	22:38085636:G:A	22	38739995	22:38739995:A:G	0.00061291
22	38085636	22:38085636:G:A	22	37641569	22:37641569:C:G	0.000611652
22	38085636	22:38085636:G:A	22	37491697	22:37491697:C:T	0.00061132
22	38085636	22:38085636:G:A	22	38986063	22:38986063:A:G	0.000610883
22	38085636	22:38085636:G:A	22	37838573	22:37838573:C:T	0.000610733
22	38085636	22:38085636:G:A	22	37566355	22:37566355:C:T	0.000610693
22	38085636	22:38085636:G:A	22	38073128	22:38073128:C:T	0.000610314
22	38085636	22:38085636:G:A	22	37182200	22:37182200:G:A	0.000610088
22	38085636	22:38085636:G:A	22	37185520	22:37185520:G:A	0.000610088
22	38085636	22:38085636:G:A	22	37207794	22:37207794:G:A	0.000610088
22	38085636	22:38085636:G:A	22	37313427	22:37313427:C:T	0.000610088
22	38085636	22:38085636:G:A	22	37491112	22:37491112:C:T	0.000610088
22	38085636	22:38085636:G:A	22	37496499	22:37496499:G:T	0.000610088
22	38085636	22:38085636:G:A	22	37504619	22:37504619:G:A	0.000610088
22	38085636	22:38085636:G:A	22	37509024	22:37509024:C:T	0.000610088
22	38085636	22:38085636:G:A	22	37519333	22:37519333:C:G	0.000610088
22	38085636	22:38085636:G:A	22	37632434	22:37632434:G:A	0.000610088
22	38085636	22:38085636:G:A	22	37655661	22:37655661:A:T	0.000610088
22	38085636	22:38085636:G:A	22	37757816	22:37757816:G:A	0.000610088
22	38085636	22:38085636:G:A	22	38081270	22:38081270:G:A	0.000610088
22	38085636	22:38085636:G:A	22	38248075	22:38248075:A:G	0.000610088
22	38085636	22:38085636:G:A	22	39025398	22:39025398:G:C	0.000610088
22	38085636	22:38085636:G:A	22	39078999	22:39078999:C:T	0.000610088
22	38085636	22:38085636:G:A	22	37210738	22:37210738:G:A	0.000610086
22	38085636	22:38085636:G:A	22	38073862	22:38073862:C:G	0.000610085
22	38085636	22:38085636:G:A	22	37911889	22:37911889:C:A	0.000610082
22	38085636	22:38085636:G:A	22	37095895	22:37095895:G:A	0.00061008
22	38085636	22:38085636:G:A	22	38716565	22:38716565:C:T	0.000610077
22	38085636	22:38085636:G:A	22	38226684	22:38226684:C:G	0.000610074
22	38085636	22:38085636:G:A	22	38085280	22:38085280:G:A	0.000607845
22	38085636	22:38085636:G:A	22	37678470	22:37678470:C:T	0.000599602
22	38085636	22:38085636:G:A	22	38750361	22:38750361:C:G	0.000598279
22	38085636	22:38085636:G:A	22	38992041	22:38992041:G:C	0.000597324
22	38085636	22:38085636:G:A	22	37282524	22:37282524:G:A	0.000596957
22	38085636	22:38085636:G:A	22	37231194	22:37231194:T:C	0.000592576
22	38085636	22:38085636:G:A	22	38293216	22:38293216:C:T	0.000584225
22	38085636	22:38085636:G:A	22	37231968	22:37231968:G:A	0.000583332
22	38085636	22:38085636:G:A	22	37226751	22:37226751:G:A	0.000576887
22	38085636	22:38085636:G:A	22	37746215	22:37746215:I:1	0.000574824
22	38085636	22:38085636:G:A	22	37918963	22:37918963:G:A	0.000572981
22	38085636	22:38085636:G:A	22	38984251	22:38984251:C:T	0.000568299
22	38085636	22:38085636:G:A	22	38298961	22:38298961:A:G	0.00056742
22	38085636	22:38085636:G:A	22	39045207	22:39045207:T:C	0.000565513
22	38085636	22:38085636:G:A	22	38220198	22:38220198:C:T	0.000558553
22	38085636	22:38085636:G:A	22	37643190	22:37643190:G:A	0.000558192
22	38085636	22:38085636:G:A	22	37691110	22:37691110:G:A	0.000558188
22	38085636	22:38085636:G:A	22	38128177	22:38128177:G:A	0.00055812
22	38085636	22:38085636:G:A	22	37374170	22:37374170:G:A	0.000554006
22	38085636	22:38085636:G:A	22	38109260	22:38109260:A:G	0.000553343
22	38085636	22:38085636:G:A	22	37089578	22:37089578:G:A	0.000551927
22	38085636	22:38085636:G:A	22	38098016	22:38098016:I:1	0.00055153
22	38085636	22:38085636:G:A	22	37568850	22:37568850:C:G	0.000551343
22	38085636	22:38085636:G:A	22	39017696	22:39017696:A:T	0.000548607
22	38085636	22:38085636:G:A	22	37851222	22:37851222:C:T	0.000548291
22	38085636	22:38085636:G:A	22	38750323	22:38750323:G:T	0.000548291
22	38085636	22:38085636:G:A	22	38739030	22:38739030:D:2	0.00054829
22	38085636	22:38085636:G:A	22	38866707	22:38866707:G:T	0.000548284
22	38085636	22:38085636:G:A	22	37231206	22:37231206:G:C	0.000541623
22	38085636	22:38085636:G:A	22	37506460	22:37506460:G:C	0.000539728
22	38085636	22:38085636:G:A	22	37507876	22:37507876:C:T	0.000538746
22	38085636	22:38085636:G:A	22	37687097	22:37687097:A:G	0.000536476
22	38085636	22:38085636:G:A	22	37206563	22:37206563:C:T	0.000535913
22	38085636	22:38085636:G:A	22	38687803	22:38687803:G:A	0.00053571
22	38085636	22:38085636:G:A	22	37135281	22:37135281:C:T	0.00053518
22	38085636	22:38085636:G:A	22	38116237	22:38116237:G:A	0.000535061
22	38085636	22:38085636:G:A	22	38700285	22:38700285:C:T	0.000534325
22	38085636	22:38085636:G:A	22	37617802	22:37617802:G:A	0.00053091
22	38085636	22:38085636:G:A	22	38751341	22:38751341:C:T	0.000528262
22	38085636	22:38085636:G:A	22	37825065	22:37825065:G:A	0.000527783
22	38085636	22:38085636:G:A	22	37095615	22:37095615:D:4	0.000526005
22	38085636	22:38085636:G:A	22	37643204	22:37643204:T:C	0.000521143
22	38085636	22:38085636:G:A	22	39033156	22:39033156:G:C	0.000519003
22	38085636	22:38085636:G:A	22	38538195	22:38538195:D:1	0.000518833
22	38085636	22:38085636:G:A	22	37510301	22:37510301:I:6	0.000517559
22	38085636	22:38085636:G:A	22	37906462	22:37906462:C:T	0.000515655
22	38085636	22:38085636:G:A	22	37618436	22:37618436:C:G	0.000515608
22	38085636	22:38085636:G:A	22	37823544	22:37823544:C:T	0.000515589
22	38085636	22:38085636:G:A	22	37232013	22:37232013:I:1	0.000509003
22	38085636	22:38085636:G:A	22	38272427	22:38272427:C:G	0.00050275
22	38085636	22:38085636:G:A	22	38081582	22:38081582:G:C	0.000501105
22	38085636	22:38085636:G:A	22	37758204	22:37758204:T:C	0.000497456
22	38085636	22:38085636:G:A	22	37967089	22:37967089:A:G	0.000493334
22	38085636	22:38085636:G:A	22	38481522	22:38481522:A:C	0.000493334
22	38085636	22:38085636:G:A	22	37296079	22:37296079:G:A	0.0004926
22	38085636	22:38085636:G:A	22	38555304	22:38555304:G:A	0.000490469
22	38085636	22:38085636:G:A	22	37241496	22:37241496:G:T	0.000489529
22	38085636	22:38085636:G:A	22	38224900	22:38224900:G:T	0.000489494
22	38085636	22:38085636:G:A	22	38231423	22:38231423:A:G	0.000489394
22	38085636	22:38085636:G:A	22	38752532	22:38752532:T:C	0.000489109
22	38085636	22:38085636:G:A	22	37185904	22:37185904:T:C	0.000488532
22	38085636	22:38085636:G:A	22	38962403	22:38962403:C:T	0.000485605
22	38085636	22:38085636:G:A	22	38645501	22:38645501:G:C	0.000485199
22	38085636	22:38085636:G:A	22	38989392	22:38989392:G:A	0.00048337
22	38085636	22:38085636:G:A	22	38989393	22:38989393:A:G	0.00048337
22	38085636	22:38085636:G:A	22	38867225	22:38867225:I:7	0.000483261
22	38085636	22:38085636:G:A	22	38986038	22:38986038:C:T	0.000483126
22	38085636	22:38085636:G:A	22	38984149	22:38984149:G:A	0.000483124
22	38085636	22:38085636:G:A	22	38986414	22:38986414:T:C	0.000483124
22	38085636	22:38085636:G:A	22	37823445	22:37823445:G:A	0.000483061
22	38085636	22:38085636:G:A	22	38985791	22:38985791:T:A	0.000482889
22	38085636	22:38085636:G:A	22	39033157	22:39033157:G:T	0.000481947
22	38085636	22:38085636:G:A	22	38992300	22:38992300:D:17	0.00048186
22	38085636	22:38085636:G:A	22	38991555	22:38991555:A:G	0.000481615
22	38085636	22:38085636:G:A	22	38992132	22:38992132:C:T	0.000481615
22	38085636	22:38085636:G:A	22	38991430	22:38991430:G:C	0.000481614
22	38085636	22:38085636:G:A	22	38992063	22:38992063:T:G	0.000481614
22	38085636	22:38085636:G:A	22	38491972	22:38491972:A:G	0.000479894
22	38085636	22:38085636:G:A	22	38667955	22:38667955:G:A	0.000479161
22	38085636	22:38085636:G:A	22	38687830	22:38687830:C:T	0.000479148
22	38085636	22:38085636:G:A	22	37182530	22:37182530:G:C	0.00047872
22	38085636	22:38085636:G:A	22	38098341	22:38098341:C:T	0.000478699
22	38085636	22:38085636:G:A	22	37974281	22:37974281:C:T	0.000478655
22	38085636	22:38085636:G:A	22	37724705	22:37724705:C:T	0.000478308
22	38085636	22:38085636:G:A	22	37647196	22:37647196:G:A	0.0004782
22	38085636	22:38085636:G:A	22	39033176	22:39033176:C:T	0.0004782
22	38085636	22:38085636:G:A	22	37491689	22:37491689:G:A	0.000478158
22	38085636	22:38085636:G:A	22	37726248	22:37726248:G:A	0.000477973
22	38085636	22:38085636:G:A	22	37506097	22:37506097:T:A	0.000477747
22	38085636	22:38085636:G:A	22	37754780	22:37754780:C:T	0.000477726
22	38085636	22:38085636:G:A	22	37103277	22:37103277:D:2	0.000477504
22	38085636	22:38085636:G:A	22	37877654	22:37877654:D:2	0.000477504
22	38085636	22:38085636:G:A	22	37226885	22:37226885:C:T	0.000477493
22	38085636	22:38085636:G:A	22	38481230	22:38481230:A:T	0.000477491
22	38085636	22:38085636:G:A	22	37241527	22:37241527:G:T	0.000477484
22	38085636	22:38085636:G:A	22	37765833	22:37765833:G:C	0.000477457
22	38085636	22:38085636:G:A	22	37143604	22:37143604:C:T	0.000477375
22	38085636	22:38085636:G:A	22	39045214	22:39045214:G:T	0.000477369
22	38085636	22:38085636:G:A	22	37888529	22:37888529:G:C	0.000477251
22	38085636	22:38085636:G:A	22	37759440	22:37759440:C:T	0.000477249
22	38085636	22:38085636:G:A	22	37733211	22:37733211:A:G	0.000477241
22	38085636	22:38085636:G:A	22	39029267	22:39029267:G:C	0.00047724
22	38085636	22:38085636:G:A	22	38721956	22:38721956:A:G	0.000477234
22	38085636	22:38085636:G:A	22	37858772	22:37858772:G:T	0.000477229
22	38085636	22:38085636:G:A	22	37734355	22:37734355:I:1	0.000477011
22	38085636	22:38085636:G:A	22	38482509	22:38482509:D:5	0.000477011
22	38085636	22:38085636:G:A	22	39017698	22:39017698:C:T	0.000477011
22	38085636	22:38085636:G:A	22	37825294	22:37825294:C:T	0.00047701
22	38085636	22:38085636:G:A	22	37825295	22:37825295:G:T	0.00047701
22	38085636	22:38085636:G:A	22	38623215	22:38623215:G:A	0.00047701
22	38085636	22:38085636:G:A	22	39014464	22:39014464:I:6	0.00047701
22	38085636	22:38085636:G:A	22	37618394	22:37618394:I:1	0.000477009
22	38085636	22:38085636:G:A	22	37806204	22:37806204:T:C	0.000477009
22	38085636	22:38085636:G:A	22	38682519	22:38682519:C:G	0.000477007
22	38085636	22:38085636:G:A	22	37734471	22:37734471:D:6	0.000477006
22	38085636	22:38085636:G:A	22	37759453	22:37759453:A:G	0.000477006
22	38085636	22:38085636:G:A	22	37968345	22:37968345:D:3	0.000477006
22	38085636	22:38085636:G:A	22	37659133	22:37659133:G:A	0.000477005
22	38085636	22:38085636:G:A	22	37659156	22:37659156:C:T	0.000477005
22	38085636	22:38085636:G:A	22	37824624	22:37824624:A:C	0.000477005
22	38085636	22:38085636:G:A	22	38246941	22:38246941:C:G	0.000477003
22	38085636	22:38085636:G:A	22	37182982	22:37182982:G:A	0.000477
22	38085636	22:38085636:G:A	22	38705873	22:38705873:C:T	0.000477
22	38085636	22:38085636:G:A	22	38709010	22:38709010:I:1	0.000476997
22	38085636	22:38085636:G:A	22	38301003	22:38301003:T:C	0.000476996
22	38085636	22:38085636:G:A	22	38828187	22:38828187:G:A	0.000476985
22	38085636	22:38085636:G:A	22	37746215	22:37746215:D:4	0.000476872
22	38085636	22:38085636:G:A	22	37746215	22:37746215:I:2.02	0.000476872
22	38085636	22:38085636:G:A	22	37086266	22:37086266:G:A	0.000476764
22	38085636	22:38085636:G:A	22	37086375	22:37086375:G:A	0.000476764
22	38085636	22:38085636:G:A	22	37095894	22:37095894:C:T	0.000476764
22	38085636	22:38085636:G:A	22	37095937	22:37095937:G:A	0.000476764
22	38085636	22:38085636:G:A	22	37098370	22:37098370:T:C	0.000476764
22	38085636	22:38085636:G:A	22	37098433	22:37098433:C:T	0.000476764
22	38085636	22:38085636:G:A	22	37098467	22:37098467:G:T	0.000476764
22	38085636	22:38085636:G:A	22	37103368	22:37103368:C:A	0.000476764
22	38085636	22:38085636:G:A	22	37128393	22:37128393:C:A	0.000476764
22	38085636	22:38085636:G:A	22	37128424	22:37128424:G:A	0.000476764
22	38085636	22:38085636:G:A	22	37128725	22:37128725:C:G	0.000476764
22	38085636	22:38085636:G:A	22	37136189	22:37136189:C:T	0.000476764
22	38085636	22:38085636:G:A	22	37136294	22:37136294:G:A	0.000476764
22	38085636	22:38085636:G:A	22	37143561	22:37143561:G:T	0.000476764
22	38085636	22:38085636:G:A	22	37143568	22:37143568:C:T	0.000476764
22	38085636	22:38085636:G:A	22	37143627	22:37143627:G:A	0.000476764
22	38085636	22:38085636:G:A	22	37149873	22:37149873:G:A	0.000476764
22	38085636	22:38085636:G:A	22	37149885	22:37149885:G:A	0.000476764
22	38085636	22:38085636:G:A	22	37182758	22:37182758:A:C	0.000476764
22	38085636	22:38085636:G:A	22	37185128	22:37185128:T:C	0.000476764
22	38085636	22:38085636:G:A	22	37185344	22:37185344:C:T	0.000476764
22	38085636	22:38085636:G:A	22	37188144	22:37188144:G:A	0.000476764
22	38085636	22:38085636:G:A	22	37206831	22:37206831:G:A	0.000476764
22	38085636	22:38085636:G:A	22	37210503	22:37210503:A:C	0.000476764
22	38085636	22:38085636:G:A	22	37211828	22:37211828:C:T	0.000476764
22	38085636	22:38085636:G:A	22	37231950	22:37231950:A:G	0.000476764
22	38085636	22:38085636:G:A	22	37231994	22:37231994:C:G	0.000476764
22	38085636	22:38085636:G:A	22	37244168	22:37244168:G:A	0.000476764
22	38085636	22:38085636:G:A	22	37282563	22:37282563:C:A	0.000476764
22	38085636	22:38085636:G:A	22	37292712	22:37292712:A:G	0.000476764
22	38085636	22:38085636:G:A	22	37294668	22:37294668:G:A	0.000476764
22	38085636	22:38085636:G:A	22	37295990	22:37295990:T:A	0.000476764
22	38085636	22:38085636:G:A	22	37303347	22:37303347:T:C	0.000476764
22	38085636	22:38085636:G:A	22	37310909	22:37310909:G:A	0.000476764
22	38085636	22:38085636:G:A	22	37311032	22:37311032:G:A	0.000476764
22	38085636	22:38085636:G:A	22	37311061	22:37311061:C:T	0.000476764
22	38085636	22:38085636:G:A	22	37312117	22:37312117:C:T	0.000476764
22	38085636	22:38085636:G:A	22	37312207	22:37312207:C:T	0.000476764
22	38085636	22:38085636:G:A	22	37313428	22:37313428:A:G	0.000476764
22	38085636	22:38085636:G:A	22	37313449	22:37313449:A:C	0.000476764
22	38085636	22:38085636:G:A	22	37373026	22:37373026:G:T	0.000476764
22	38085636	22:38085636:G:A	22	37373542	22:37373542:C:G	0.000476764
22	38085636	22:38085636:G:A	22	37373731	22:37373731:G:A	0.000476764
22	38085636	22:38085636:G:A	22	37374235	22:37374235:C:T	0.000476764
22	38085636	22:38085636:G:A	22	37374698	22:37374698:C:G	0.000476764
22	38085636	22:38085636:G:A	22	37374734	22:37374734:C:T	0.000476764
22	38085636	22:38085636:G:A	22	37374830	22:37374830:G:A	0.000476764
22	38085636	22:38085636:G:A	22	37374909	22:37374909:T:C	0.000476764
22	38085636	22:38085636:G:A	22	37375130	22:37375130:C:T	0.000476764
22	38085636	22:38085636:G:A	22	37375496	22:37375496:G:A	0.000476764
22	38085636	22:38085636:G:A	22	37469937	22:37469937:C:T	0.000476764
22	38085636	22:38085636:G:A	22	37472406	22:37472406:C:A	0.000476764
22	38085636	22:38085636:G:A	22	37474649	22:37474649:G:A	0.000476764
22	38085636	22:38085636:G:A	22	37479338	22:37479338:G:A	0.000476764
22	38085636	22:38085636:G:A	22	37479419	22:37479419:G:C	0.000476764
22	38085636	22:38085636:G:A	22	37479513	22:37479513:C:T	0.000476764
22	38085636	22:38085636:G:A	22	37480299	22:37480299:C:A	0.000476764
22	38085636	22:38085636:G:A	22	37480682	22:37480682:G:C	0.000476764
22	38085636	22:38085636:G:A	22	37486218	22:37486218:C:T	0.000476764
22	38085636	22:38085636:G:A	22	37492776	22:37492776:T:C	0.000476764
22	38085636	22:38085636:G:A	22	37492784	22:37492784:C:G	0.000476764
22	38085636	22:38085636:G:A	22	37495648	22:37495648:C:T	0.000476764
22	38085636	22:38085636:G:A	22	37495649	22:37495649:C:T	0.000476764
22	38085636	22:38085636:G:A	22	37496011	22:37496011:T:C	0.000476764
22	38085636	22:38085636:G:A	22	37496573	22:37496573:C:G	0.000476764
22	38085636	22:38085636:G:A	22	37497108	22:37497108:C:T	0.000476764
22	38085636	22:38085636:G:A	22	37503166	22:37503166:G:A	0.000476764
22	38085636	22:38085636:G:A	22	37507803	22:37507803:G:A	0.000476764
22	38085636	22:38085636:G:A	22	37508506	22:37508506:D:2	0.000476764
22	38085636	22:38085636:G:A	22	37508549	22:37508549:C:T	0.000476764
22	38085636	22:38085636:G:A	22	37509198	22:37509198:A:C	0.000476764
22	38085636	22:38085636:G:A	22	37510238	22:37510238:G:A	0.000476764
22	38085636	22:38085636:G:A	22	37515965	22:37515965:G:C	0.000476764
22	38085636	22:38085636:G:A	22	37516029	22:37516029:G:A	0.000476764
22	38085636	22:38085636:G:A	22	37518132	22:37518132:C:T	0.000476764
22	38085636	22:38085636:G:A	22	37518167	22:37518167:G:C	0.000476764
22	38085636	22:38085636:G:A	22	37519159	22:37519159:G:A	0.000476764
22	38085636	22:38085636:G:A	22	37519361	22:37519361:C:T	0.000476764
22	38085636	22:38085636:G:A	22	37519495	22:37519495:G:A	0.000476764
22	38085636	22:38085636:G:A	22	37566811	22:37566811:C:T	0.000476764
22	38085636	22:38085636:G:A	22	37568160	22:37568160:G:A	0.000476764
22	38085636	22:38085636:G:A	22	37568189	22:37568189:C:T	0.000476764
22	38085636	22:38085636:G:A	22	37568645	22:37568645:T:G	0.000476764
22	38085636	22:38085636:G:A	22	37570482	22:37570482:A:T	0.000476764
22	38085636	22:38085636:G:A	22	37579877	22:37579877:C:G	0.000476764
22	38085636	22:38085636:G:A	22	37579881	22:37579881:A:T	0.000476764
22	38085636	22:38085636:G:A	22	37609295	22:37609295:C:T	0.000476764
22	38085636	22:38085636:G:A	22	37609338	22:37609338:C:A	0.000476764
22	38085636	22:38085636:G:A	22	37613156	22:37613156:C:A	0.000476764
22	38085636	22:38085636:G:A	22	37620258	22:37620258:G:A	0.000476764
22	38085636	22:38085636:G:A	22	37620814	22:37620814:G:A	0.000476764
22	38085636	22:38085636:G:A	22	37621608	22:37621608:C:T	0.000476764
22	38085636	22:38085636:G:A	22	37621662	22:37621662:C:T	0.000476764
22	38085636	22:38085636:G:A	22	37623317	22:37623317:G:A	0.000476764
22	38085636	22:38085636:G:A	22	37623531	22:37623531:C:T	0.000476764
22	38085636	22:38085636:G:A	22	37624948	22:37624948:C:T	0.000476764
22	38085636	22:38085636:G:A	22	37630111	22:37630111:C:T	0.000476764
22	38085636	22:38085636:G:A	22	37630160	22:37630160:C:T	0.000476764
22	38085636	22:38085636:G:A	22	37632004	22:37632004:C:T	0.000476764
22	38085636	22:38085636:G:A	22	37632030	22:37632030:C:T	0.000476764
22	38085636	22:38085636:G:A	22	37632084	22:37632084:C:T	0.000476764
22	38085636	22:38085636:G:A	22	37632127	22:37632127:C:T	0.000476764
22	38085636	22:38085636:G:A	22	37639742	22:37639742:C:G	0.000476764
22	38085636	22:38085636:G:A	22	37641279	22:37641279:C:T	0.000476764
22	38085636	22:38085636:G:A	22	37642746	22:37642746:G:A	0.000476764
22	38085636	22:38085636:G:A	22	37642766	22:37642766:G:A	0.000476764
22	38085636	22:38085636:G:A	22	37643827	22:37643827:C:T	0.000476764
22	38085636	22:38085636:G:A	22	37644769	22:37644769:A:G	0.000476764
22	38085636	22:38085636:G:A	22	37645436	22:37645436:G:A	0.000476764
22	38085636	22:38085636:G:A	22	37647467	22:37647467:A:C	0.000476764
22	38085636	22:38085636:G:A	22	37647499	22:37647499:C:G	0.000476764
22	38085636	22:38085636:G:A	22	37647537	22:37647537:C:T	0.000476764
22	38085636	22:38085636:G:A	22	37650215	22:37650215:G:A	0.000476764
22	38085636	22:38085636:G:A	22	37650332	22:37650332:A:G	0.000476764
22	38085636	22:38085636:G:A	22	37653851	22:37653851:A:G	0.000476764
22	38085636	22:38085636:G:A	22	37653878	22:37653878:G:A	0.000476764
22	38085636	22:38085636:G:A	22	37655476	22:37655476:G:C	0.000476764
22	38085636	22:38085636:G:A	22	37655507	22:37655507:I:15	0.000476764
22	38085636	22:38085636:G:A	22	37655784	22:37655784:G:T	0.000476764
22	38085636	22:38085636:G:A	22	37659170	22:37659170:G:A	0.000476764
22	38085636	22:38085636:G:A	22	37665519	22:37665519:C:T	0.000476764
22	38085636	22:38085636:G:A	22	37665618	22:37665618:A:C	0.000476764
22	38085636	22:38085636:G:A	22	37665649	22:37665649:G:A	0.000476764
22	38085636	22:38085636:G:A	22	37678603	22:37678603:G:A	0.000476764
22	38085636	22:38085636:G:A	22	37679774	22:37679774:T:C	0.000476764
22	38085636	22:38085636:G:A	22	37686440	22:37686440:G:A	0.000476764
22	38085636	22:38085636:G:A	22	37686598	22:37686598:C:A	0.000476764
22	38085636	22:38085636:G:A	22	37686609	22:37686609:C:T	0.000476764
22	38085636	22:38085636:G:A	22	37686976	22:37686976:C:T	0.000476764
22	38085636	22:38085636:G:A	22	37687133	22:37687133:G:A	0.000476764
22	38085636	22:38085636:G:A	22	37687139	22:37687139:A:C	0.000476764
22	38085636	22:38085636:G:A	22	37687912	22:37687912:A:C	0.000476764
22	38085636	22:38085636:G:A	22	37687925	22:37687925:C:T	0.000476764
22	38085636	22:38085636:G:A	22	37688841	22:37688841:C:T	0.000476764
22	38085636	22:38085636:G:A	22	37688963	22:37688963:G:T	0.000476764
22	38085636	22:38085636:G:A	22	37691154	22:37691154:G:A	0.000476764
22	38085636	22:38085636:G:A	22	37691339	22:37691339:C:A	0.000476764
22	38085636	22:38085636:G:A	22	37701327	22:37701327:A:G	0.000476764
22	38085636	22:38085636:G:A	22	37713246	22:37713246:D:12	0.000476764
22	38085636	22:38085636:G:A	22	37715776	22:37715776:T:C	0.000476764
22	38085636	22:38085636:G:A	22	37723313	22:37723313:C:G	0.000476764
22	38085636	22:38085636:G:A	22	37724222	22:37724222:C:T	0.000476764
22	38085636	22:38085636:G:A	22	37725811	22:37725811:C:T	0.000476764
22	38085636	22:38085636:G:A	22	37725894	22:37725894:G:T	0.000476764
22	38085636	22:38085636:G:A	22	37725917	22:37725917:C:T	0.000476764
22	38085636	22:38085636:G:A	22	37726015	22:37726015:T:G	0.000476764
22	38085636	22:38085636:G:A	22	37726038	22:37726038:C:T	0.000476764
22	38085636	22:38085636:G:A	22	37726270	22:37726270:G:A	0.000476764
22	38085636	22:38085636:G:A	22	37734439	22:37734439:G:A	0.000476764
22	38085636	22:38085636:G:A	22	37734457	22:37734457:C:G	0.000476764
22	38085636	22:38085636:G:A	22	37734601	22:37734601:A:G	0.000476764
22	38085636	22:38085636:G:A	22	37734637	22:37734637:D:1	0.000476764
22	38085636	22:38085636:G:A	22	37734772	22:37734772:G:C	0.000476764
22	38085636	22:38085636:G:A	22	37735168	22:37735168:C:T	0.000476764
22	38085636	22:38085636:G:A	22	37735196	22:37735196:T:C	0.000476764
22	38085636	22:38085636:G:A	22	37738667	22:37738667:C:T	0.000476764
22	38085636	22:38085636:G:A	22	37740795	22:37740795:A:G	0.000476764
22	38085636	22:38085636:G:A	22	37741067	22:37741067:G:A	0.000476764
22	38085636	22:38085636:G:A	22	37741072	22:37741072:A:G	0.000476764
22	38085636	22:38085636:G:A	22	37746254	22:37746254:G:A	0.000476764
22	38085636	22:38085636:G:A	22	37746332	22:37746332:G:A	0.000476764
22	38085636	22:38085636:G:A	22	37746343	22:37746343:G:C	0.000476764
22	38085636	22:38085636:G:A	22	37746357	22:37746357:G:A	0.000476764
22	38085636	22:38085636:G:A	22	37746380	22:37746380:C:A	0.000476764
22	38085636	22:38085636:G:A	22	37746489	22:37746489:C:G	0.000476764
22	38085636	22:38085636:G:A	22	37755136	22:37755136:C:T	0.000476764
22	38085636	22:38085636:G:A	22	37755632	22:37755632:G:A	0.000476764
22	38085636	22:38085636:G:A	22	37758120	22:37758120:C:T	0.000476764
22	38085636	22:38085636:G:A	22	37759124	22:37759124:G:A	0.000476764
22	38085636	22:38085636:G:A	22	37759272	22:37759272:C:T	0.000476764
22	38085636	22:38085636:G:A	22	37759552	22:37759552:C:T	0.000476764
22	38085636	22:38085636:G:A	22	37769096	22:37769096:A:G	0.000476764
22	38085636	22:38085636:G:A	22	37769123	22:37769123:A:G	0.000476764
22	38085636	22:38085636:G:A	22	37769310	22:37769310:A:T	0.000476764
22	38085636	22:38085636:G:A	22	37769426	22:37769426:G:A	0.000476764
22	38085636	22:38085636:G:A	22	37772572	22:37772572:T:C	0.000476764
22	38085636	22:38085636:G:A	22	37772673	22:37772673:C:T	0.000476764
22	38085636	22:38085636:G:A	22	37772701	22:37772701:T:C	0.000476764
22	38085636	22:38085636:G:A	22	37772747	22:37772747:C:T	0.000476764
22	38085636	22:38085636:G:A	22	37805573	22:37805573:C:T	0.000476764
22	38085636	22:38085636:G:A	22	37805987	22:37805987:A:G	0.000476764
22	38085636	22:38085636:G:A	22	37806051	22:37806051:G:A	0.000476764
22	38085636	22:38085636:G:A	22	37806076	22:37806076:C:T	0.000476764
22	38085636	22:38085636:G:A	22	37806159	22:37806159:I:2	0.000476764
22	38085636	22:38085636:G:A	22	37807889	22:37807889:C:T	0.000476764
22	38085636	22:38085636:G:A	22	37807892	22:37807892:C:A	0.000476764
22	38085636	22:38085636:G:A	22	37808124	22:37808124:C:G	0.000476764
22	38085636	22:38085636:G:A	22	37809968	22:37809968:T:A	0.000476764
22	38085636	22:38085636:G:A	22	37810139	22:37810139:C:T	0.000476764
22	38085636	22:38085636:G:A	22	37810187	22:37810187:G:A	0.000476764
22	38085636	22:38085636:G:A	22	37813477	22:37813477:A:G	0.000476764
22	38085636	22:38085636:G:A	22	37813617	22:37813617:G:A	0.000476764
22	38085636	22:38085636:G:A	22	37815044	22:37815044:C:T	0.000476764
22	38085636	22:38085636:G:A	22	37815091	22:37815091:A:G	0.000476764
22	38085636	22:38085636:G:A	22	37815673	22:37815673:G:A	0.000476764
22	38085636	22:38085636:G:A	22	37815681	22:37815681:C:G	0.000476764
22	38085636	22:38085636:G:A	22	37815694	22:37815694:G:A	0.000476764
22	38085636	22:38085636:G:A	22	37815733	22:37815733:C:T	0.000476764
22	38085636	22:38085636:G:A	22	37816800	22:37816800:I:1	0.000476764
22	38085636	22:38085636:G:A	22	37824669	22:37824669:I:14	0.000476764
22	38085636	22:38085636:G:A	22	37824682	22:37824682:G:A	0.000476764
22	38085636	22:38085636:G:A	22	37824790	22:37824790:G:A	0.000476764
22	38085636	22:38085636:G:A	22	37825105	22:37825105:D:1	0.000476764
22	38085636	22:38085636:G:A	22	37825266	22:37825266:C:T	0.000476764
22	38085636	22:38085636:G:A	22	37825287	22:37825287:C:A	0.000476764
22	38085636	22:38085636:G:A	22	37825333	22:37825333:C:T	0.000476764
22	38085636	22:38085636:G:A	22	37825421	22:37825421:C:T	0.000476764
22	38085636	22:38085636:G:A	22	37831888	22:37831888:G:A	0.000476764
22	38085636	22:38085636:G:A	22	37832031	22:37832031:C:T	0.000476764
22	38085636	22:38085636:G:A	22	37832714	22:37832714:G:A	0.000476764
22	38085636	22:38085636:G:A	22	37832728	22:37832728:C:T	0.000476764
22	38085636	22:38085636:G:A	22	37833642	22:37833642:T:C	0.000476764
22	38085636	22:38085636:G:A	22	37843930	22:37843930:G:C	0.000476764
22	38085636	22:38085636:G:A	22	37844143	22:37844143:G:T	0.000476764
22	38085636	22:38085636:G:A	22	37849472	22:37849472:A:G	0.000476764
22	38085636	22:38085636:G:A	22	37849486	22:37849486:A:G	0.000476764
22	38085636	22:38085636:G:A	22	37850115	22:37850115:G:T	0.000476764
22	38085636	22:38085636:G:A	22	37851414	22:37851414:G:A	0.000476764
22	38085636	22:38085636:G:A	22	37874456	22:37874456:C:T	0.000476764
22	38085636	22:38085636:G:A	22	37874515	22:37874515:G:C	0.000476764
22	38085636	22:38085636:G:A	22	37877961	22:37877961:C:T	0.000476764
22	38085636	22:38085636:G:A	22	37878083	22:37878083:I:17	0.000476764
22	38085636	22:38085636:G:A	22	37886726	22:37886726:C:T	0.000476764
22	38085636	22:38085636:G:A	22	37906355	22:37906355:C:G	0.000476764
22	38085636	22:38085636:G:A	22	37906595	22:37906595:G:A	0.000476764
22	38085636	22:38085636:G:A	22	37912409	22:37912409:T:C	0.000476764
22	38085636	22:38085636:G:A	22	37919115	22:37919115:A:G	0.000476764
22	38085636	22:38085636:G:A	22	37925649	22:37925649:C:G	0.000476764
22	38085636	22:38085636:G:A	22	37925696	22:37925696:C:T	0.000476764
22	38085636	22:38085636:G:A	22	37925925	22:37925925:C:T	0.000476764
22	38085636	22:38085636:G:A	22	37927380	22:37927380:T:G	0.000476764
22	38085636	22:38085636:G:A	22	37927801	22:37927801:G:A	0.000476764
22	38085636	22:38085636:G:A	22	37931909	22:37931909:C:T	0.000476764
22	38085636	22:38085636:G:A	22	37932729	22:37932729:C:T	0.000476764
22	38085636	22:38085636:G:A	22	37932900	22:37932900:C:T	0.000476764
22	38085636	22:38085636:G:A	22	37933005	22:37933005:G:A	0.000476764
22	38085636	22:38085636:G:A	22	37937870	22:37937870:G:A	0.000476764
22	38085636	22:38085636:G:A	22	37940851	22:37940851:G:A	0.000476764
22	38085636	22:38085636:G:A	22	37944477	22:37944477:G:A	0.000476764
22	38085636	22:38085636:G:A	22	37945028	22:37945028:C:T	0.000476764
22	38085636	22:38085636:G:A	22	37945094	22:37945094:G:A	0.000476764
22	38085636	22:38085636:G:A	22	37945209	22:37945209:T:A	0.000476764
22	38085636	22:38085636:G:A	22	37951442	22:37951442:C:T	0.000476764
22	38085636	22:38085636:G:A	22	37951563	22:37951563:G:A	0.000476764
22	38085636	22:38085636:G:A	22	37953175	22:37953175:G:A	0.000476764
22	38085636	22:38085636:G:A	22	37953186	22:37953186:C:A	0.000476764
22	38085636	22:38085636:G:A	22	37953740	22:37953740:T:G	0.000476764
22	38085636	22:38085636:G:A	22	37953753	22:37953753:C:T	0.000476764
22	38085636	22:38085636:G:A	22	37956797	22:37956797:T:A	0.000476764
22	38085636	22:38085636:G:A	22	37959572	22:37959572:T:G	0.000476764
22	38085636	22:38085636:G:A	22	37967442	22:37967442:I:2	0.000476764
22	38085636	22:38085636:G:A	22	37967654	22:37967654:G:A	0.000476764
22	38085636	22:38085636:G:A	22	37967735	22:37967735:C:T	0.000476764
22	38085636	22:38085636:G:A	22	37967753	22:37967753:T:A	0.000476764
22	38085636	22:38085636:G:A	22	37968224	22:37968224:A:G	0.000476764
22	38085636	22:38085636:G:A	22	37968280	22:37968280:G:A	0.000476764
22	38085636	22:38085636:G:A	22	37968306	22:37968306:I:2	0.000476764
22	38085636	22:38085636:G:A	22	37968413	22:37968413:D:3	0.000476764
22	38085636	22:38085636:G:A	22	37968665	22:37968665:T:C	0.000476764
22	38085636	22:38085636:G:A	22	37968725	22:37968725:C:G	0.000476764
22	38085636	22:38085636:G:A	22	37968800	22:37968800:C:T	0.000476764
22	38085636	22:38085636:G:A	22	37973584	22:37973584:C:T	0.000476764
22	38085636	22:38085636:G:A	22	37973871	22:37973871:A:G	0.000476764
22	38085636	22:38085636:G:A	22	37973964	22:37973964:C:T	0.000476764
22	38085636	22:38085636:G:A	22	37974124	22:37974124:G:T	0.000476764
22	38085636	22:38085636:G:A	22	37977783	22:37977783:G:A	0.000476764
22	38085636	22:38085636:G:A	22	37977978	22:37977978:C:T	0.000476764
22	38085636	22:38085636:G:A	22	37978006	22:37978006:G:A	0.000476764
22	38085636	22:38085636:G:A	22	37983827	22:37983827:I:2	0.000476764
22	38085636	22:38085636:G:A	22	37986136	22:37986136:T:C	0.000476764
22	38085636	22:38085636:G:A	22	37986159	22:37986159:G:A	0.000476764
22	38085636	22:38085636:G:A	22	38025572	22:38025572:T:G	0.000476764
22	38085636	22:38085636:G:A	22	38025641	22:38025641:G:T	0.000476764
22	38085636	22:38085636:G:A	22	38025685	22:38025685:C:T	0.000476764
22	38085636	22:38085636:G:A	22	38041110	22:38041110:G:A	0.000476764
22	38085636	22:38085636:G:A	22	38041161	22:38041161:A:G	0.000476764
22	38085636	22:38085636:G:A	22	38059365	22:38059365:G:T	0.000476764
22	38085636	22:38085636:G:A	22	38065098	22:38065098:G:A	0.000476764
22	38085636	22:38085636:G:A	22	38067757	22:38067757:G:C	0.000476764
22	38085636	22:38085636:G:A	22	38068978	22:38068978:C:T	0.000476764
22	38085636	22:38085636:G:A	22	38069171	22:38069171:T:C	0.000476764
22	38085636	22:38085636:G:A	22	38070885	22:38070885:T:G	0.000476764
22	38085636	22:38085636:G:A	22	38071632	22:38071632:G:A	0.000476764
22	38085636	22:38085636:G:A	22	38072553	22:38072553:C:T	0.000476764
22	38085636	22:38085636:G:A	22	38073734	22:38073734:G:C	0.000476764
22	38085636	22:38085636:G:A	22	38074316	22:38074316:G:A	0.000476764
22	38085636	22:38085636:G:A	22	38074787	22:38074787:G:C	0.000476764
22	38085636	22:38085636:G:A	22	38078317	22:38078317:C:T	0.000476764
22	38085636	22:38085636:G:A	22	38078324	22:38078324:G:C	0.000476764
22	38085636	22:38085636:G:A	22	38078548	22:38078548:C:G	0.000476764
22	38085636	22:38085636:G:A	22	38081097	22:38081097:C:A	0.000476764
22	38085636	22:38085636:G:A	22	38081473	22:38081473:C:T	0.000476764
22	38085636	22:38085636:G:A	22	38081552	22:38081552:C:T	0.000476764
22	38085636	22:38085636:G:A	22	38085660	22:38085660:G:A	0.000476764
22	38085636	22:38085636:G:A	22	38087318	22:38087318:T:C	0.000476764
22	38085636	22:38085636:G:A	22	38088830	22:38088830:A:G	0.000476764
22	38085636	22:38085636:G:A	22	38088903	22:38088903:G:A	0.000476764
22	38085636	22:38085636:G:A	22	38088931	22:38088931:C:T	0.000476764
22	38085636	22:38085636:G:A	22	38089070	22:38089070:D:2	0.000476764
22	38085636	22:38085636:G:A	22	38089086	22:38089086:G:A	0.000476764
22	38085636	22:38085636:G:A	22	38089107	22:38089107:G:A	0.000476764
22	38085636	22:38085636:G:A	22	38089150	22:38089150:G:C	0.000476764
22	38085636	22:38085636:G:A	22	38089154	22:38089154:C:A	0.000476764
22	38085636	22:38085636:G:A	22	38089159	22:38089159:C:G	0.000476764
22	38085636	22:38085636:G:A	22	38089176	22:38089176:G:C	0.000476764
22	38085636	22:38085636:G:A	22	38097183	22:38097183:G:A	0.000476764
22	38085636	22:38085636:G:A	22	38107808	22:38107808:I:1	0.000476764
22	38085636	22:38085636:G:A	22	38107815	22:38107815:C:T	0.000476764
22	38085636	22:38085636:G:A	22	38107892	22:38107892:G:T	0.000476764
22	38085636	22:38085636:G:A	22	38107900	22:38107900:C:A	0.000476764
22	38085636	22:38085636:G:A	22	38109170	22:38109170:C:T	0.000476764
22	38085636	22:38085636:G:A	22	38110460	22:38110460:C:T	0.000476764
22	38085636	22:38085636:G:A	22	38112184	22:38112184:T:C	0.000476764
22	38085636	22:38085636:G:A	22	38112415	22:38112415:A:C	0.000476764
22	38085636	22:38085636:G:A	22	38115718	22:38115718:G:C	0.000476764
22	38085636	22:38085636:G:A	22	38115788	22:38115788:G:A	0.000476764
22	38085636	22:38085636:G:A	22	38120871	22:38120871:T:C	0.000476764
22	38085636	22:38085636:G:A	22	38120885	22:38120885:C:A	0.000476764
22	38085636	22:38085636:G:A	22	38123200	22:38123200:G:A	0.000476764
22	38085636	22:38085636:G:A	22	38132943	22:38132943:T:C	0.000476764
22	38085636	22:38085636:G:A	22	38169274	22:38169274:G:A	0.000476764
22	38085636	22:38085636:G:A	22	38169286	22:38169286:G:C	0.000476764
22	38085636	22:38085636:G:A	22	38214361	22:38214361:G:A	0.000476764
22	38085636	22:38085636:G:A	22	38214370	22:38214370:G:T	0.000476764
22	38085636	22:38085636:G:A	22	38214567	22:38214567:C:T	0.000476764
22	38085636	22:38085636:G:A	22	38219611	22:38219611:G:A	0.000476764
22	38085636	22:38085636:G:A	22	38220221	22:38220221:G:A	0.000476764
22	38085636	22:38085636:G:A	22	38220327	22:38220327:G:A	0.000476764
22	38085636	22:38085636:G:A	22	38220537	22:38220537:A:G	0.000476764
22	38085636	22:38085636:G:A	22	38220829	22:38220829:C:G	0.000476764
22	38085636	22:38085636:G:A	22	38220870	22:38220870:G:A	0.000476764
22	38085636	22:38085636:G:A	22	38221296	22:38221296:G:A	0.000476764
22	38085636	22:38085636:G:A	22	38222713	22:38222713:G:T	0.000476764
22	38085636	22:38085636:G:A	22	38224720	22:38224720:G:T	0.000476764
22	38085636	22:38085636:G:A	22	38224773	22:38224773:C:T	0.000476764
22	38085636	22:38085636:G:A	22	38224831	22:38224831:G:A	0.000476764
22	38085636	22:38085636:G:A	22	38225603	22:38225603:G:A	0.000476764
22	38085636	22:38085636:G:A	22	38225618	22:38225618:G:A	0.000476764
22	38085636	22:38085636:G:A	22	38226886	22:38226886:G:C	0.000476764
22	38085636	22:38085636:G:A	22	38230781	22:38230781:T:A	0.000476764
22	38085636	22:38085636:G:A	22	38231347	22:38231347:T:C	0.000476764
22	38085636	22:38085636:G:A	22	38246058	22:38246058:G:A	0.000476764
22	38085636	22:38085636:G:A	22	38246078	22:38246078:T:C	0.000476764
22	38085636	22:38085636:G:A	22	38246139	22:38246139:G:T	0.000476764
22	38085636	22:38085636:G:A	22	38246762	22:38246762:G:A	0.000476764
22	38085636	22:38085636:G:A	22	38246788	22:38246788:T:C	0.000476764
22	38085636	22:38085636:G:A	22	38246796	22:38246796:G:A	0.000476764
22	38085636	22:38085636:G:A	22	38246817	22:38246817:G:A	0.000476764
22	38085636	22:38085636:G:A	22	38247826	22:38247826:C:T	0.000476764
22	38085636	22:38085636:G:A	22	38247829	22:38247829:C:A	0.000476764
22	38085636	22:38085636:G:A	22	38272428	22:38272428:G:A	0.000476764
22	38085636	22:38085636:G:A	22	38294520	22:38294520:A:C	0.000476764
22	38085636	22:38085636:G:A	22	38295455	22:38295455:G:A	0.000476764
22	38085636	22:38085636:G:A	22	38296155	22:38296155:G:A	0.000476764
22	38085636	22:38085636:G:A	22	38296462	22:38296462:T:C	0.000476764
22	38085636	22:38085636:G:A	22	38296485	22:38296485:T:C	0.000476764
22	38085636	22:38085636:G:A	22	38296495	22:38296495:T:A	0.000476764
22	38085636	22:38085636:G:A	22	38296568	22:38296568:T:C	0.000476764
22	38085636	22:38085636:G:A	22	38297773	22:38297773:C:T	0.000476764
22	38085636	22:38085636:G:A	22	38297913	22:38297913:C:T	0.000476764
22	38085636	22:38085636:G:A	22	38300838	22:38300838:C:T	0.000476764
22	38085636	22:38085636:G:A	22	38302904	22:38302904:C:T	0.000476764
22	38085636	22:38085636:G:A	22	38302936	22:38302936:A:C	0.000476764
22	38085636	22:38085636:G:A	22	38303011	22:38303011:D:1	0.000476764
22	38085636	22:38085636:G:A	22	38303158	22:38303158:T:C	0.000476764
22	38085636	22:38085636:G:A	22	38303220	22:38303220:G:A	0.000476764
22	38085636	22:38085636:G:A	22	38303230	22:38303230:C:T	0.000476764
22	38085636	22:38085636:G:A	22	38426928	22:38426928:C:G	0.000476764
22	38085636	22:38085636:G:A	22	38427317	22:38427317:A:G	0.000476764
22	38085636	22:38085636:G:A	22	38427822	22:38427822:C:A	0.000476764
22	38085636	22:38085636:G:A	22	38427828	22:38427828:C:A	0.000476764
22	38085636	22:38085636:G:A	22	38427943	22:38427943:C:T	0.000476764
22	38085636	22:38085636:G:A	22	38481271	22:38481271:D:1	0.000476764
22	38085636	22:38085636:G:A	22	38481276	22:38481276:G:A	0.000476764
22	38085636	22:38085636:G:A	22	38485860	22:38485860:G:C	0.000476764
22	38085636	22:38085636:G:A	22	38485875	22:38485875:A:G	0.000476764
22	38085636	22:38085636:G:A	22	38488072	22:38488072:G:A	0.000476764
22	38085636	22:38085636:G:A	22	38488527	22:38488527:D:2	0.000476764
22	38085636	22:38085636:G:A	22	38488531	22:38488531:T:C	0.000476764
22	38085636	22:38085636:G:A	22	38488536	22:38488536:G:C	0.000476764
22	38085636	22:38085636:G:A	22	38488722	22:38488722:A:G	0.000476764
22	38085636	22:38085636:G:A	22	38488829	22:38488829:G:A	0.000476764
22	38085636	22:38085636:G:A	22	38489058	22:38489058:T:C	0.000476764
22	38085636	22:38085636:G:A	22	38489090	22:38489090:T:G	0.000476764
22	38085636	22:38085636:G:A	22	38489503	22:38489503:G:A	0.000476764
22	38085636	22:38085636:G:A	22	38489651	22:38489651:G:T	0.000476764
22	38085636	22:38085636:G:A	22	38490030	22:38490030:T:G	0.000476764
22	38085636	22:38085636:G:A	22	38493733	22:38493733:G:A	0.000476764
22	38085636	22:38085636:G:A	22	38494114	22:38494114:T:C	0.000476764
22	38085636	22:38085636:G:A	22	38498624	22:38498624:D:1	0.000476764
22	38085636	22:38085636:G:A	22	38499494	22:38499494:C:T	0.000476764
22	38085636	22:38085636:G:A	22	38501352	22:38501352:C:A	0.000476764
22	38085636	22:38085636:G:A	22	38506046	22:38506046:G:A	0.000476764
22	38085636	22:38085636:G:A	22	38506218	22:38506218:G:A	0.000476764
22	38085636	22:38085636:G:A	22	38506257	22:38506257:G:C	0.000476764
22	38085636	22:38085636:G:A	22	38506323	22:38506323:A:C	0.000476764
22	38085636	22:38085636:G:A	22	38507560	22:38507560:A:G	0.000476764
22	38085636	22:38085636:G:A	22	38507676	22:38507676:T:G	0.000476764
22	38085636	22:38085636:G:A	22	38521717	22:38521717:C:A	0.000476764
22	38085636	22:38085636:G:A	22	38538274	22:38538274:C:T	0.000476764
22	38085636	22:38085636:G:A	22	38549906	22:38549906:C:A	0.000476764
22	38085636	22:38085636:G:A	22	38566573	22:38566573:G:T	0.000476764
22	38085636	22:38085636:G:A	22	38566608	22:38566608:C:T	0.000476764
22	38085636	22:38085636:G:A	22	38567595	22:38567595:C:T	0.000476764
22	38085636	22:38085636:G:A	22	38591435	22:38591435:C:T	0.000476764
22	38085636	22:38085636:G:A	22	38591497	22:38591497:C:T	0.000476764
22	38085636	22:38085636:G:A	22	38597263	22:38597263:A:G	0.000476764
22	38085636	22:38085636:G:A	22	38599698	22:38599698:T:C	0.000476764
22	38085636	22:38085636:G:A	22	38620299	22:38620299:A:T	0.000476764
22	38085636	22:38085636:G:A	22	38623202	22:38623202:A:C	0.000476764
22	38085636	22:38085636:G:A	22	38628330	22:38628330:G:A	0.000476764
22	38085636	22:38085636:G:A	22	38628331	22:38628331:C:A	0.000476764
22	38085636	22:38085636:G:A	22	38636535	22:38636535:C:T	0.000476764
22	38085636	22:38085636:G:A	22	38638794	22:38638794:G:C	0.000476764
22	38085636	22:38085636:G:A	22	38665648	22:38665648:G:A	0.000476764
22	38085636	22:38085636:G:A	22	38665678	22:38665678:G:T	0.000476764
22	38085636	22:38085636:G:A	22	38668131	22:38668131:C:G	0.000476764
22	38085636	22:38085636:G:A	22	38682287	22:38682287:C:T	0.000476764
22	38085636	22:38085636:G:A	22	38689303	22:38689303:T:A	0.000476764
22	38085636	22:38085636:G:A	22	38700608	22:38700608:T:C	0.000476764
22	38085636	22:38085636:G:A	22	38700702	22:38700702:T:G	0.000476764
22	38085636	22:38085636:G:A	22	38700833	22:38700833:D:2	0.000476764
22	38085636	22:38085636:G:A	22	38706014	22:38706014:C:A	0.000476764
22	38085636	22:38085636:G:A	22	38715872	22:38715872:C:G	0.000476764
22	38085636	22:38085636:G:A	22	38721706	22:38721706:C:G	0.000476764
22	38085636	22:38085636:G:A	22	38721856	22:38721856:A:G	0.000476764
22	38085636	22:38085636:G:A	22	38726064	22:38726064:A:T	0.000476764
22	38085636	22:38085636:G:A	22	38726287	22:38726287:A:C	0.000476764
22	38085636	22:38085636:G:A	22	38728028	22:38728028:A:G	0.000476764
22	38085636	22:38085636:G:A	22	38729692	22:38729692:T:G	0.000476764
22	38085636	22:38085636:G:A	22	38738169	22:38738169:G:A	0.000476764
22	38085636	22:38085636:G:A	22	38738667	22:38738667:C:A	0.000476764
22	38085636	22:38085636:G:A	22	38738845	22:38738845:C:T	0.000476764
22	38085636	22:38085636:G:A	22	38739288	22:38739288:A:C	0.000476764
22	38085636	22:38085636:G:A	22	38739310	22:38739310:A:G	0.000476764
22	38085636	22:38085636:G:A	22	38739337	22:38739337:C:A	0.000476764
22	38085636	22:38085636:G:A	22	38739879	22:38739879:C:T	0.000476764
22	38085636	22:38085636:G:A	22	38740366	22:38740366:G:A	0.000476764
22	38085636	22:38085636:G:A	22	38740386	22:38740386:G:A	0.000476764
22	38085636	22:38085636:G:A	22	38740492	22:38740492:C:T	0.000476764
22	38085636	22:38085636:G:A	22	38740497	22:38740497:A:G	0.000476764
22	38085636	22:38085636:G:A	22	38741095	22:38741095:A:G	0.000476764
22	38085636	22:38085636:G:A	22	38741581	22:38741581:G:C	0.000476764
22	38085636	22:38085636:G:A	22	38742539	22:38742539:A:G	0.000476764
22	38085636	22:38085636:G:A	22	38742580	22:38742580:G:A	0.000476764
22	38085636	22:38085636:G:A	22	38745594	22:38745594:G:C	0.000476764
22	38085636	22:38085636:G:A	22	38745727	22:38745727:G:A	0.000476764
22	38085636	22:38085636:G:A	22	38749741	22:38749741:T:A	0.000476764
22	38085636	22:38085636:G:A	22	38750946	22:38750946:C:T	0.000476764
22	38085636	22:38085636:G:A	22	38750958	22:38750958:T:C	0.000476764
22	38085636	22:38085636:G:A	22	38751116	22:38751116:G:A	0.000476764
22	38085636	22:38085636:G:A	22	38751154	22:38751154:G:T	0.000476764
22	38085636	22:38085636:G:A	22	38755823	22:38755823:C:T	0.000476764
22	38085636	22:38085636:G:A	22	38779498	22:38779498:T:A	0.000476764
22	38085636	22:38085636:G:A	22	38781045	22:38781045:G:A	0.000476764
22	38085636	22:38085636:G:A	22	38822618	22:38822618:G:A	0.000476764
22	38085636	22:38085636:G:A	22	38822738	22:38822738:G:A	0.000476764
22	38085636	22:38085636:G:A	22	38822861	22:38822861:D:1	0.000476764
22	38085636	22:38085636:G:A	22	38823078	22:38823078:C:T	0.000476764
22	38085636	22:38085636:G:A	22	38823148	22:38823148:C:T	0.000476764
22	38085636	22:38085636:G:A	22	38823292	22:38823292:G:C	0.000476764
22	38085636	22:38085636:G:A	22	38826520	22:38826520:C:G	0.000476764
22	38085636	22:38085636:G:A	22	38826565	22:38826565:G:T	0.000476764
22	38085636	22:38085636:G:A	22	38826746	22:38826746:C:A	0.000476764
22	38085636	22:38085636:G:A	22	38828317	22:38828317:G:A	0.000476764
22	38085636	22:38085636:G:A	22	38843199	22:38843199:A:C	0.000476764
22	38085636	22:38085636:G:A	22	38843566	22:38843566:G:T	0.000476764
22	38085636	22:38085636:G:A	22	38843754	22:38843754:C:T	0.000476764
22	38085636	22:38085636:G:A	22	38843758	22:38843758:C:T	0.000476764
22	38085636	22:38085636:G:A	22	38843761	22:38843761:G:T	0.000476764
22	38085636	22:38085636:G:A	22	38843805	22:38843805:G:C	0.000476764
22	38085636	22:38085636:G:A	22	38843868	22:38843868:G:C	0.000476764
22	38085636	22:38085636:G:A	22	38866756	22:38866756:G:A	0.000476764
22	38085636	22:38085636:G:A	22	38871539	22:38871539:C:G	0.000476764
22	38085636	22:38085636:G:A	22	38872008	22:38872008:C:G	0.000476764
22	38085636	22:38085636:G:A	22	38872128	22:38872128:G:A	0.000476764
22	38085636	22:38085636:G:A	22	38872263	22:38872263:C:T	0.000476764
22	38085636	22:38085636:G:A	22	39014383	22:39014383:C:T	0.000476764
22	38085636	22:38085636:G:A	22	39018102	22:39018102:T:C	0.000476764
22	38085636	22:38085636:G:A	22	39018123	22:39018123:C:G	0.000476764
22	38085636	22:38085636:G:A	22	39018124	22:39018124:G:A	0.000476764
22	38085636	22:38085636:G:A	22	39021599	22:39021599:G:T	0.000476764
22	38085636	22:38085636:G:A	22	39025435	22:39025435:T:C	0.000476764
22	38085636	22:38085636:G:A	22	39025674	22:39025674:G:A	0.000476764
22	38085636	22:38085636:G:A	22	39029438	22:39029438:C:T	0.000476764
22	38085636	22:38085636:G:A	22	39031681	22:39031681:C:T	0.000476764
22	38085636	22:38085636:G:A	22	39031841	22:39031841:C:T	0.000476764
22	38085636	22:38085636:G:A	22	39041043	22:39041043:G:A	0.000476764
22	38085636	22:38085636:G:A	22	39043122	22:39043122:A:G	0.000476764
22	38085636	22:38085636:G:A	22	39043150	22:39043150:C:T	0.000476764
22	38085636	22:38085636:G:A	22	39044143	22:39044143:G:C	0.000476764
22	38085636	22:38085636:G:A	22	39044145	22:39044145:C:A	0.000476764
22	38085636	22:38085636:G:A	22	39045032	22:39045032:C:T	0.000476764
22	38085636	22:38085636:G:A	22	39045049	22:39045049:A:G	0.000476764
22	38085636	22:38085636:G:A	22	39045129	22:39045129:C:T	0.000476764
22	38085636	22:38085636:G:A	22	39045290	22:39045290:C:G	0.000476764
22	38085636	22:38085636:G:A	22	39045512	22:39045512:T:C	0.000476764
22	38085636	22:38085636:G:A	22	39049445	22:39049445:A:C	0.000476764
22	38085636	22:38085636:G:A	22	39049525	22:39049525:G:A	0.000476764
22	38085636	22:38085636:G:A	22	39049615	22:39049615:G:A	0.000476764
22	38085636	22:38085636:G:A	22	39051991	22:39051991:G:A	0.000476764
22	38085636	22:38085636:G:A	22	39052001	22:39052001:C:T	0.000476764
22	38085636	22:38085636:G:A	22	39052032	22:39052032:C:T	0.000476764
22	38085636	22:38085636:G:A	22	39081231	22:39081231:A:C	0.000476764
22	38085636	22:38085636:G:A	22	39081429	22:39081429:A:G	0.000476764
22	38085636	22:38085636:G:A	22	39081499	22:39081499:G:T	0.000476764
22	38085636	22:38085636:G:A	22	39083666	22:39083666:G:A	0.000476764
22	38085636	22:38085636:G:A	22	37139066	22:37139066:G:A	0.000476763
22	38085636	22:38085636:G:A	22	37143649	22:37143649:T:C	0.000476763
22	38085636	22:38085636:G:A	22	37311141	22:37311141:G:A	0.000476763
22	38085636	22:38085636:G:A	22	37723895	22:37723895:A:G	0.000476763
22	38085636	22:38085636:G:A	22	37724588	22:37724588:C:T	0.000476763
22	38085636	22:38085636:G:A	22	37724590	22:37724590:A:G	0.000476763
22	38085636	22:38085636:G:A	22	37805481	22:37805481:T:C	0.000476763
22	38085636	22:38085636:G:A	22	37806192	22:37806192:C:T	0.000476763
22	38085636	22:38085636:G:A	22	37808028	22:37808028:C:T	0.000476763
22	38085636	22:38085636:G:A	22	37823464	22:37823464:G:A	0.000476763
22	38085636	22:38085636:G:A	22	37844308	22:37844308:C:G	0.000476763
22	38085636	22:38085636:G:A	22	37906455	22:37906455:G:A	0.000476763
22	38085636	22:38085636:G:A	22	37919195	22:37919195:G:T	0.000476763
22	38085636	22:38085636:G:A	22	37937072	22:37937072:C:T	0.000476763
22	38085636	22:38085636:G:A	22	38089087	22:38089087:D:9	0.000476763
22	38085636	22:38085636:G:A	22	38214700	22:38214700:C:A	0.000476763
22	38085636	22:38085636:G:A	22	38298704	22:38298704:G:A	0.000476763
22	38085636	22:38085636:G:A	22	38481168	22:38481168:T:G	0.000476763
22	38085636	22:38085636:G:A	22	38481406	22:38481406:G:C	0.000476763
22	38085636	22:38085636:G:A	22	38482544	22:38482544:C:G	0.000476763
22	38085636	22:38085636:G:A	22	38488128	22:38488128:T:A	0.000476763
22	38085636	22:38085636:G:A	22	38628340	22:38628340:T:G	0.000476763
22	38085636	22:38085636:G:A	22	38671160	22:38671160:G:T	0.000476763
22	38085636	22:38085636:G:A	22	38716035	22:38716035:C:A	0.000476763
22	38085636	22:38085636:G:A	22	38716098	22:38716098:C:A	0.000476763
22	38085636	22:38085636:G:A	22	38727925	22:38727925:G:A	0.000476763
22	38085636	22:38085636:G:A	22	38730546	22:38730546:C:T	0.000476763
22	38085636	22:38085636:G:A	22	38782595	22:38782595:C:T	0.000476763
22	38085636	22:38085636:G:A	22	38866159	22:38866159:G:T	0.000476763
22	38085636	22:38085636:G:A	22	39044163	22:39044163:G:C	0.000476763
22	38085636	22:38085636:G:A	22	39045045	22:39045045:C:A	0.000476763
22	38085636	22:38085636:G:A	22	39049351	22:39049351:T:C	0.000476763
22	38085636	22:38085636:G:A	22	37658749	22:37658749:G:A	0.000476762
22	38085636	22:38085636:G:A	22	37725936	22:37725936:G:A	0.000476762
22	38085636	22:38085636:G:A	22	38089046	22:38089046:C:A	0.000476762
22	38085636	22:38085636:G:A	22	38681928	22:38681928:C:G	0.000476762
22	38085636	22:38085636:G:A	22	38727443	22:38727443:G:A	0.000476762
22	38085636	22:38085636:G:A	22	38843955	22:38843955:G:A	0.000476762
22	38085636	22:38085636:G:A	22	37096567	22:37096567:C:T	0.000476761
22	38085636	22:38085636:G:A	22	37150012	22:37150012:G:C	0.000476761
22	38085636	22:38085636:G:A	22	37614326	22:37614326:G:A	0.000476761
22	38085636	22:38085636:G:A	22	37618583	22:37618583:C:T	0.000476761
22	38085636	22:38085636:G:A	22	37746323	22:37746323:G:C	0.000476761
22	38085636	22:38085636:G:A	22	38069181	22:38069181:G:T	0.000476761
22	38085636	22:38085636:G:A	22	38112619	22:38112619:G:A	0.000476761
22	38085636	22:38085636:G:A	22	38623311	22:38623311:I:1	0.000476761
22	38085636	22:38085636:G:A	22	38682864	22:38682864:G:T	0.000476761
22	38085636	22:38085636:G:A	22	38871393	22:38871393:G:C	0.000476761
22	38085636	22:38085636:G:A	22	39017739	22:39017739:C:A	0.000476761
22	38085636	22:38085636:G:A	22	38495139	22:38495139:G:C	0.00047676
22	38085636	22:38085636:G:A	22	38566793	22:38566793:C:T	0.00047676
22	38085636	22:38085636:G:A	22	38699742	22:38699742:G:A	0.000476759
22	38085636	22:38085636:G:A	22	37648263	22:37648263:G:A	0.000476757
22	38085636	22:38085636:G:A	22	37096554	22:37096554:C:T	0.000476755
22	38085636	22:38085636:G:A	22	38112622	22:38112622:C:G	0.000476752
22	38085636	22:38085636:G:A	22	38489061	22:38489061:A:G	0.000476751
22	38085636	22:38085636:G:A	22	38300637	22:38300637:A:C	0.000476748
22	38085636	22:38085636:G:A	22	38562414	22:38562414:A:C	0.000476747
22	38085636	22:38085636:G:A	22	38991390	22:38991390:D:1	0.000475101
22	38085636	22:38085636:G:A	22	38992006	22:38992006:G:A	0.000471016
22	38085636	22:38085636:G:A	22	39049431	22:39049431:G:A	0.000470607
22	38085636	22:38085636:G:A	22	39025710	22:39025710:C:T	0.000467633
22	38085636	22:38085636:G:A	22	37650795	22:37650795:C:T	0.000466091
22	38085636	22:38085636:G:A	22	39025726	22:39025726:T:A	0.000466091
22	38085636	22:38085636:G:A	22	39025728	22:39025728:C:T	0.000466091
22	38085636	22:38085636:G:A	22	39052791	22:39052791:G:A	0.000466091
22	38085636	22:38085636:G:A	22	37479533	22:37479533:G:T	0.000466088
22	38085636	22:38085636:G:A	22	37710372	22:37710372:G:T	0.000463007
22	38085636	22:38085636:G:A	22	39031879	22:39031879:C:T	0.000463007
22	38085636	22:38085636:G:A	22	37813620	22:37813620:G:A	0.000461061
22	38085636	22:38085636:G:A	22	37687070	22:37687070:T:C	0.000457144
22	38085636	22:38085636:G:A	22	39032589	22:39032589:D:5	0.000453563
22	38085636	22:38085636:G:A	22	37725006	22:37725006:C:G	0.000452519
22	38085636	22:38085636:G:A	22	37137490	22:37137490:G:C	0.000451897
22	38085636	22:38085636:G:A	22	38984061	22:38984061:D:1	0.000450487
22	38085636	22:38085636:G:A	22	37507729	22:37507729:G:A	0.000447101
22	38085636	22:38085636:G:A	22	37650228	22:37650228:G:A	0.000447026
22	38085636	22:38085636:G:A	22	38989361	22:38989361:G:T	0.000446643
22	38085636	22:38085636:G:A	22	38700597	22:38700597:T:C	0.000445441
22	38085636	22:38085636:G:A	22	38109269	22:38109269:G:A	0.00044518
22	38085636	22:38085636:G:A	22	38220138	22:38220138:C:T	0.000444972
22	38085636	22:38085636:G:A	22	37912041	22:37912041:I:4	0.000444109
22	38085636	22:38085636:G:A	22	38495979	22:38495979:D:2	0.000443889
22	38085636	22:38085636:G:A	22	38709038	22:38709038:T:G	0.000441091
22	38085636	22:38085636:G:A	22	38487784	22:38487784:I:3	0.00044082
22	38085636	22:38085636:G:A	22	37616848	22:37616848:C:T	0.00044076
22	38085636	22:38085636:G:A	22	37103485	22:37103485:G:A	0.000440052
22	38085636	22:38085636:G:A	22	37641394	22:37641394:G:A	0.000439695
22	38085636	22:38085636:G:A	22	37690820	22:37690820:G:A	0.00043969
22	38085636	22:38085636:G:A	22	39045216	22:39045216:T:C	0.000439661
22	38085636	22:38085636:G:A	22	39017668	22:39017668:C:T	0.00043922
22	38085636	22:38085636:G:A	22	37103361	22:37103361:G:A	0.000438752
22	38085636	22:38085636:G:A	22	37139149	22:37139149:A:G	0.000438752
22	38085636	22:38085636:G:A	22	37373839	22:37373839:C:T	0.000438752
22	38085636	22:38085636:G:A	22	37476984	22:37476984:G:A	0.000438752
22	38085636	22:38085636:G:A	22	37491379	22:37491379:C:T	0.000438752
22	38085636	22:38085636:G:A	22	37509146	22:37509146:G:A	0.000438752
22	38085636	22:38085636:G:A	22	37519220	22:37519220:G:A	0.000438752
22	38085636	22:38085636:G:A	22	37632440	22:37632440:G:A	0.000438752
22	38085636	22:38085636:G:A	22	38071688	22:38071688:C:T	0.000438752
22	38085636	22:38085636:G:A	22	38082104	22:38082104:G:A	0.000438752
22	38085636	22:38085636:G:A	22	38225571	22:38225571:C:T	0.000438752
22	38085636	22:38085636:G:A	22	38426889	22:38426889:C:T	0.000438752
22	38085636	22:38085636:G:A	22	38700192	22:38700192:A:G	0.000438752
22	38085636	22:38085636:G:A	22	39025701	22:39025701:C:G	0.000438752
22	38085636	22:38085636:G:A	22	39031778	22:39031778:G:A	0.000438752
22	38085636	22:38085636:G:A	22	39031982	22:39031982:T:G	0.000438752
22	38085636	22:38085636:G:A	22	38700242	22:38700242:T:C	0.00043875
22	38085636	22:38085636:G:A	22	38700945	22:38700945:C:A	0.000438737
22	38085636	22:38085636:G:A	22	37863103	22:37863103:I:3	0.000436247
22	38085636	22:38085636:G:A	22	39018202	22:39018202:G:C	0.000434098
22	38085636	22:38085636:G:A	22	38749949	22:38749949:C:T	0.000431108
22	38085636	22:38085636:G:A	22	37646965	22:37646965:G:C	0.000430605
22	38085636	22:38085636:G:A	22	37136466	22:37136466:I:1	0.000430589
22	38085636	22:38085636:G:A	22	37095958	22:37095958:G:A	0.000429788
22	38085636	22:38085636:G:A	22	37724422	22:37724422:T:C	0.000429466
22	38085636	22:38085636:G:A	22	38222705	22:38222705:C:T	0.000429466
22	38085636	22:38085636:G:A	22	38591407	22:38591407:T:G	0.000429466
22	38085636	22:38085636:G:A	22	37568406	22:37568406:D:21	0.000429246
22	38085636	22:38085636:G:A	22	37768931	22:37768931:C:T	0.000428055
22	38085636	22:38085636:G:A	22	38989505	22:38989505:T:C	0.000422361
22	38085636	22:38085636:G:A	22	38983987	22:38983987:A:G	0.00041409
22	38085636	22:38085636:G:A	22	37632039	22:37632039:C:T	0.000413924
22	38085636	22:38085636:G:A	22	38599688	22:38599688:D:1	0.000413191
22	38085636	22:38085636:G:A	22	37503235	22:37503235:A:G	0.000412654
22	38085636	22:38085636:G:A	22	38983991	22:38983991:T:C	0.00040742
22	38085636	22:38085636:G:A	22	37816381	22:37816381:C:G	0.000404194
22	38085636	22:38085636:G:A	22	37480157	22:37480157:C:A	0.000403558
22	38085636	22:38085636:G:A	22	37735064	22:37735064:T:C	0.000402333
22	38085636	22:38085636:G:A	22	37816544	22:37816544:G:A	0.000402311
22	38085636	22:38085636:G:A	22	37844260	22:37844260:T:G	0.000401536
22	38085636	22:38085636:G:A	22	37735128	22:37735128:C:G	0.00040114
22	38085636	22:38085636:G:A	22	37741080	22:37741080:G:A	0.000400691
22	38085636	22:38085636:G:A	22	38984146	22:38984146:G:A	0.000400298
22	38085636	22:38085636:G:A	22	37504279	22:37504279:T:C	0.000399374
22	38085636	22:38085636:G:A	22	37211941	22:37211941:A:C	0.000398204
22	38085636	22:38085636:G:A	22	37922497	22:37922497:T:C	0.000397841
22	38085636	22:38085636:G:A	22	38638776	22:38638776:G:A	0.000397054
22	38085636	22:38085636:G:A	22	38521589	22:38521589:I:5	0.00039568
22	38085636	22:38085636:G:A	22	37678675	22:37678675:G:A	0.000392655
22	38085636	22:38085636:G:A	22	37832795	22:37832795:G:A	0.000391727
22	38085636	22:38085636:G:A	22	38750260	22:38750260:G:A	0.000390305
22	38085636	22:38085636:G:A	22	38843187	22:38843187:G:A	0.000390293
22	38085636	22:38085636:G:A	22	37655504	22:37655504:C:A	0.000386806
22	38085636	22:38085636:G:A	22	37723159	22:37723159:C:T	0.000384719
22	38085636	22:38085636:G:A	22	37725645	22:37725645:C:G	0.000384167
22	38085636	22:38085636:G:A	22	37813579	22:37813579:C:T	0.000382325
22	38085636	22:38085636:G:A	22	37497101	22:37497101:G:C	0.000381941
22	38085636	22:38085636:G:A	22	37906594	22:37906594:G:T	0.000381479
22	38085636	22:38085636:G:A	22	37296137	22:37296137:G:A	0.00037782
22	38085636	22:38085636:G:A	22	37182305	22:37182305:G:A	0.000377586
22	38085636	22:38085636:G:A	22	38688925	22:38688925:T:G	0.000377586
22	38085636	22:38085636:G:A	22	38991650	22:38991650:G:T	0.000377006
22	38085636	22:38085636:G:A	22	38984179	22:38984179:T:C	0.000370998
22	38085636	22:38085636:G:A	22	37566772	22:37566772:C:A	0.0003675
22	38085636	22:38085636:G:A	22	37144145	22:37144145:G:C	0.000366978
22	38085636	22:38085636:G:A	22	37508688	22:37508688:G:A	0.000365872
22	38085636	22:38085636:G:A	22	38599685	22:38599685:C:T	0.000365415
22	38085636	22:38085636:G:A	22	38620203	22:38620203:C:G	0.000365415
22	38085636	22:38085636:G:A	22	38296490	22:38296490:T:G	0.000364262
22	38085636	22:38085636:G:A	22	37644951	22:37644951:G:A	0.000363995
22	38085636	22:38085636:G:A	22	38495979	22:38495979:D:4	0.000363616
22	38085636	22:38085636:G:A	22	37647572	22:37647572:A:G	0.000361877
22	38085636	22:38085636:G:A	22	38986343	22:38986343:A:C	0.000360262
22	38085636	22:38085636:G:A	22	38645483	22:38645483:D:28	0.00035785
22	38085636	22:38085636:G:A	22	39025148	22:39025148:C:T	0.000357811
22	38085636	22:38085636:G:A	22	38521589	22:38521589:I:7	0.000357777
22	38085636	22:38085636:G:A	22	38145746	22:38145746:C:T	0.000357267
22	38085636	22:38085636:G:A	22	38866850	22:38866850:G:A	0.000354986
22	38085636	22:38085636:G:A	22	37568891	22:37568891:C:T	0.000353907
22	38085636	22:38085636:G:A	22	37495950	22:37495950:C:T	0.000352733
22	38085636	22:38085636:G:A	22	38081582	22:38081582:G:T	0.000352233
22	38085636	22:38085636:G:A	22	38297518	22:38297518:C:T	0.000351381
22	38085636	22:38085636:G:A	22	38297514	22:38297514:C:T	0.000348705
22	38085636	22:38085636:G:A	22	38123328	22:38123328:A:G	0.000348702
22	38085636	22:38085636:G:A	22	37509155	22:37509155:C:T	0.000347833
22	38085636	22:38085636:G:A	22	39032589	22:39032589:I:4	0.000345835
22	38085636	22:38085636:G:A	22	37953859	22:37953859:A:T	0.000342617
22	38085636	22:38085636:G:A	22	38098003	22:38098003:D:1	0.000341351
22	38085636	22:38085636:G:A	22	37132312	22:37132312:G:C	0.000340365
22	38085636	22:38085636:G:A	22	38109256	22:38109256:G:A	0.000338363
22	38085636	22:38085636:G:A	22	37568723	22:37568723:C:T	0.000337916
22	38085636	22:38085636:G:A	22	37658816	22:37658816:C:T	0.000337916
22	38085636	22:38085636:G:A	22	37701275	22:37701275:C:T	0.000336777
22	38085636	22:38085636:G:A	22	38303337	22:38303337:G:A	0.000336592
22	38085636	22:38085636:G:A	22	37825107	22:37825107:G:A	0.000336462
22	38085636	22:38085636:G:A	22	39015848	22:39015848:T:G	0.000336447
22	38085636	22:38085636:G:A	22	37096180	22:37096180:G:A	0.000336405
22	38085636	22:38085636:G:A	22	37095899	22:37095899:T:C	0.000336266
22	38085636	22:38085636:G:A	22	37182353	22:37182353:G:A	0.000336266
22	38085636	22:38085636:G:A	22	37226691	22:37226691:G:A	0.000336266
22	38085636	22:38085636:G:A	22	37232010	22:37232010:G:A	0.000336266
22	38085636	22:38085636:G:A	22	37292727	22:37292727:C:T	0.000336266
22	38085636	22:38085636:G:A	22	37625930	22:37625930:C:T	0.000336266
22	38085636	22:38085636:G:A	22	37642527	22:37642527:C:T	0.000336266
22	38085636	22:38085636:G:A	22	37726173	22:37726173:T:C	0.000336266
22	38085636	22:38085636:G:A	22	37726448	22:37726448:C:T	0.000336266
22	38085636	22:38085636:G:A	22	37754913	22:37754913:C:G	0.000336266
22	38085636	22:38085636:G:A	22	37757775	22:37757775:G:A	0.000336266
22	38085636	22:38085636:G:A	22	37973948	22:37973948:G:A	0.000336266
22	38085636	22:38085636:G:A	22	38169434	22:38169434:G:A	0.000336266
22	38085636	22:38085636:G:A	22	38220335	22:38220335:G:A	0.000336266
22	38085636	22:38085636:G:A	22	38297864	22:38297864:C:T	0.000336266
22	38085636	22:38085636:G:A	22	38427740	22:38427740:C:T	0.000336266
22	38085636	22:38085636:G:A	22	38489704	22:38489704:G:A	0.000336266
22	38085636	22:38085636:G:A	22	38607439	22:38607439:G:A	0.000336266
22	38085636	22:38085636:G:A	22	38721659	22:38721659:A:T	0.000336266
22	38085636	22:38085636:G:A	22	38739767	22:38739767:C:G	0.000336266
22	38085636	22:38085636:G:A	22	39080942	22:39080942:G:A	0.000336266
22	38085636	22:38085636:G:A	22	37620380	22:37620380:G:C	0.000336261
22	38085636	22:38085636:G:A	22	38739506	22:38739506:C:T	0.000336261
22	38085636	22:38085636:G:A	22	37095629	22:37095629:C:A	0.000335901
22	38085636	22:38085636:G:A	22	38221291	22:38221291:T:C	0.000335557
22	38085636	22:38085636:G:A	22	37492762	22:37492762:C:T	0.00033526
22	38085636	22:38085636:G:A	22	38568141	22:38568141:G:A	0.000334207
22	38085636	22:38085636:G:A	22	38991369	22:38991369:C:T	0.000333373
22	38085636	22:38085636:G:A	22	37617413	22:37617413:T:G	0.00032726
22	38085636	22:38085636:G:A	22	37944160	22:37944160:G:A	0.000327238
22	38085636	22:38085636:G:A	22	37608839	22:37608839:C:T	0.00032683
22	38085636	22:38085636:G:A	22	38607325	22:38607325:C:T	0.000317097
22	38085636	22:38085636:G:A	22	37678558	22:37678558:C:T	0.000316563
22	38085636	22:38085636:G:A	22	37144061	22:37144061:C:T	0.000315267
22	38085636	22:38085636:G:A	22	37645296	22:37645296:G:C	0.000315143
22	38085636	22:38085636:G:A	22	38087167	22:38087167:A:T	0.000315104
22	38085636	22:38085636:G:A	22	37226842	22:37226842:G:T	0.000314721
22	38085636	22:38085636:G:A	22	37625175	22:37625175:G:A	0.000314451
22	38085636	22:38085636:G:A	22	37608800	22:37608800:G:A	0.000313396
22	38085636	22:38085636:G:A	22	37816617	22:37816617:C:T	0.000311779
22	38085636	22:38085636:G:A	22	37128257	22:37128257:C:T	0.000310024
22	38085636	22:38085636:G:A	22	39014406	22:39014406:G:A	0.000310024
22	38085636	22:38085636:G:A	22	39031890	22:39031890:G:A	0.000310024
22	38085636	22:38085636:G:A	22	37645008	22:37645008:C:T	0.000309306
22	38085636	22:38085636:G:A	22	37620437	22:37620437:T:C	0.000307841
22	38085636	22:38085636:G:A	22	38495980	22:38495980:A:T	0.000306111
22	38085636	22:38085636:G:A	22	37968924	22:37968924:T:C	0.000297023
22	38085636	22:38085636:G:A	22	37725033	22:37725033:C:T	0.000291796
22	38085636	22:38085636:G:A	22	37232962	22:37232962:C:T	0.00028952
22	38085636	22:38085636:G:A	22	37912041	22:37912041:I:2	0.000288505
22	38085636	22:38085636:G:A	22	37625882	22:37625882:C:T	0.000288334
22	38085636	22:38085636:G:A	22	37631924	22:37631924:G:A	0.000288334
22	38085636	22:38085636:G:A	22	37212111	22:37212111:G:T	0.000288331
22	38085636	22:38085636:G:A	22	37613120	22:37613120:A:G	0.000288154
22	38085636	22:38085636:G:A	22	37566639	22:37566639:G:A	0.000286349
22	38085636	22:38085636:G:A	22	38725907	22:38725907:C:T	0.000284173
22	38085636	22:38085636:G:A	22	37816247	22:37816247:G:A	0.00028308
22	38085636	22:38085636:G:A	22	38871665	22:38871665:C:A	0.000282484
22	38085636	22:38085636:G:A	22	38626156	22:38626156:C:A	0.000281503
22	38085636	22:38085636:G:A	22	37568898	22:37568898:G:A	0.000281341
22	38085636	22:38085636:G:A	22	38822555	22:38822555:C:G	0.000281292
22	38085636	22:38085636:G:A	22	38989366	22:38989366:G:A	0.000277209
22	38085636	22:38085636:G:A	22	38499381	22:38499381:T:C	0.00027705
22	38085636	22:38085636:G:A	22	38754631	22:38754631:A:G	0.000276975
22	38085636	22:38085636:G:A	22	38730743	22:38730743:C:G	0.000275783
22	38085636	22:38085636:G:A	22	37510301	22:37510301:D:6	0.000275081
22	38085636	22:38085636:G:A	22	38985952	22:38985952:C:T	0.000274617
22	38085636	22:38085636:G:A	22	38751230	22:38751230:A:C	0.000274232
22	38085636	22:38085636:G:A	22	38521575	22:38521575:D:1	0.000274095
22	38085636	22:38085636:G:A	22	37212209	22:37212209:D:2	0.000273651
22	38085636	22:38085636:G:A	22	37232953	22:37232953:T:G	0.000271987
22	38085636	22:38085636:G:A	22	37838691	22:37838691:G:C	0.000271051
22	38085636	22:38085636:G:A	22	37689080	22:37689080:A:G	0.000268206
22	38085636	22:38085636:G:A	22	37765578	22:37765578:C:T	0.000268206
22	38085636	22:38085636:G:A	22	37838451	22:37838451:G:A	0.000268206
22	38085636	22:38085636:G:A	22	38489071	22:38489071:D:4	0.000268206
22	38085636	22:38085636:G:A	22	38493691	22:38493691:T:C	0.000268206
22	38085636	22:38085636:G:A	22	38506348	22:38506348:A:G	0.000268206
22	38085636	22:38085636:G:A	22	38671100	22:38671100:G:A	0.000268206
22	38085636	22:38085636:G:A	22	38755263	22:38755263:A:C	0.000268206
22	38085636	22:38085636:G:A	22	39021568	22:39021568:D:1	0.000267045
22	38085636	22:38085636:G:A	22	38220499	22:38220499:C:T	0.000266184
22	38085636	22:38085636:G:A	22	39081450	22:39081450:G:T	0.000266175
22	38085636	22:38085636:G:A	22	39032589	22:39032589:D:2	0.000265378
22	38085636	22:38085636:G:A	22	39032589	22:39032589:I:1	0.000264223
22	38085636	22:38085636:G:A	22	38495979	22:38495979:I:3	0.000263858
22	38085636	22:38085636:G:A	22	37769262	22:37769262:G:A	0.000261289
22	38085636	22:38085636:G:A	22	38134949	22:38134949:G:A	0.000259329
22	38085636	22:38085636:G:A	22	37137783	22:37137783:C:T	0.000258377
22	38085636	22:38085636:G:A	22	38132881	22:38132881:C:T	0.000256029
22	38085636	22:38085636:G:A	22	37716028	22:37716028:A:G	0.000254093
22	38085636	22:38085636:G:A	22	38085297	22:38085297:G:A	0.000253788
22	38085636	22:38085636:G:A	22	38779430	22:38779430:C:T	0.000252133
22	38085636	22:38085636:G:A	22	37746215	22:37746215:D:2	0.000251999
22	38085636	22:38085636:G:A	22	38591631	22:38591631:C:T	0.000251715
22	38085636	22:38085636:G:A	22	38986371	22:38986371:A:C	0.000251572
22	38085636	22:38085636:G:A	22	37568368	22:37568368:D:21	0.000248889
22	38085636	22:38085636:G:A	22	38506318	22:38506318:C:T	0.000248496
22	38085636	22:38085636:G:A	22	38738212	22:38738212:G:A	0.000248496
22	38085636	22:38085636:G:A	22	37241515	22:37241515:C:A	0.000247658
22	38085636	22:38085636:G:A	22	37137752	22:37137752:G:A	0.000246603
22	38085636	22:38085636:G:A	22	38495979	22:38495979:I:4.01	0.00024561
22	38085636	22:38085636:G:A	22	38221005	22:38221005:G:A	0.00024486
22	38085636	22:38085636:G:A	22	38481456	22:38481456:T:G	0.00024178
22	38085636	22:38085636:G:A	22	37566576	22:37566576:G:A	0.000240381
22	38085636	22:38085636:G:A	22	37746192	22:37746192:G:T	0.000239343
22	38085636	22:38085636:G:A	22	38843393	22:38843393:C:T	0.000239039
22	38085636	22:38085636:G:A	22	38597365	22:38597365:C:T	0.000237703
22	38085636	22:38085636:G:A	22	37508521	22:37508521:C:A	0.000235561
22	38085636	22:38085636:G:A	22	37724790	22:37724790:G:A	0.000235259
22	38085636	22:38085636:G:A	22	38087167	22:38087167:I:27	0.000232265
22	38085636	22:38085636:G:A	22	37735388	22:37735388:G:T	0.000232165
22	38085636	22:38085636:G:A	22	37086386	22:37086386:C:T	0.000231401
22	38085636	22:38085636:G:A	22	38507605	22:38507605:C:G	0.000231401
22	38085636	22:38085636:G:A	22	37182448	22:37182448:A:C	0.000231399
22	38085636	22:38085636:G:A	22	37301069	22:37301069:C:T	0.000231399
22	38085636	22:38085636:G:A	22	38499516	22:38499516:D:3	0.000230392
22	38085636	22:38085636:G:A	22	37182530	22:37182530:G:A	0.00023015
22	38085636	22:38085636:G:A	22	37185343	22:37185343:C:T	0.000229749
22	38085636	22:38085636:G:A	22	37659453	22:37659453:G:A	0.000229189
22	38085636	22:38085636:G:A	22	37746228	22:37746228:I:3	0.000226805
22	38085636	22:38085636:G:A	22	37621675	22:37621675:C:T	0.000225301
22	38085636	22:38085636:G:A	22	37688022	22:37688022:A:G	0.000224188
22	38085636	22:38085636:G:A	22	37831910	22:37831910:G:C	0.000224001
22	38085636	22:38085636:G:A	22	37566733	22:37566733:C:T	0.000223822
22	38085636	22:38085636:G:A	22	38985821	22:38985821:A:G	0.000223616
22	38085636	22:38085636:G:A	22	38134908	22:38134908:G:A	0.000223596
22	38085636	22:38085636:G:A	22	38989611	22:38989611:G:T	0.000222381
22	38085636	22:38085636:G:A	22	38982444	22:38982444:G:A	0.00022238
22	38085636	22:38085636:G:A	22	38986070	22:38986070:G:A	0.000222379
22	38085636	22:38085636:G:A	22	38488175	22:38488175:G:A	0.000221856
22	38085636	22:38085636:G:A	22	38488569	22:38488569:C:G	0.000221856
22	38085636	22:38085636:G:A	22	38689257	22:38689257:C:T	0.000221856
22	38085636	22:38085636:G:A	22	38748802	22:38748802:C:T	0.000221856
22	38085636	22:38085636:G:A	22	37746296	22:37746296:G:T	0.000221847
22	38085636	22:38085636:G:A	22	38991572	22:38991572:G:C	0.00022165
22	38085636	22:38085636:G:A	22	37765832	22:37765832:G:T	0.00022077
22	38085636	22:38085636:G:A	22	38683925	22:38683925:T:C	0.000220714
22	38085636	22:38085636:G:A	22	38521760	22:38521760:A:G	0.000220284
22	38085636	22:38085636:G:A	22	37646963	22:37646963:G:T	0.000220186
22	38085636	22:38085636:G:A	22	37309128	22:37309128:D:9	0.000220021
22	38085636	22:38085636:G:A	22	37491735	22:37491735:I:3	0.000220011
22	38085636	22:38085636:G:A	22	38626156	22:38626156:C:T	0.00021997
22	38085636	22:38085636:G:A	22	37665903	22:37665903:D:1	0.000219923
22	38085636	22:38085636:G:A	22	38078453	22:38078453:C:T	0.000219835
22	38085636	22:38085636:G:A	22	37207714	22:37207714:G:A	0.000219817
22	38085636	22:38085636:G:A	22	37486019	22:37486019:T:G	0.000219817
22	38085636	22:38085636:G:A	22	37504666	22:37504666:G:A	0.000219817
22	38085636	22:38085636:G:A	22	37620289	22:37620289:C:G	0.000219817
22	38085636	22:38085636:G:A	22	37724406	22:37724406:A:G	0.000219817
22	38085636	22:38085636:G:A	22	37735062	22:37735062:C:T	0.000219817
22	38085636	22:38085636:G:A	22	37738701	22:37738701:C:G	0.000219817
22	38085636	22:38085636:G:A	22	37807972	22:37807972:G:A	0.000219817
22	38085636	22:38085636:G:A	22	37816647	22:37816647:A:C	0.000219817
22	38085636	22:38085636:G:A	22	38224922	22:38224922:C:T	0.000219817
22	38085636	22:38085636:G:A	22	38628336	22:38628336:T:A	0.000219817
22	38085636	22:38085636:G:A	22	38671218	22:38671218:D:1	0.000219817
22	38085636	22:38085636:G:A	22	38741465	22:38741465:C:G	0.000219817
22	38085636	22:38085636:G:A	22	37137508	22:37137508:C:T	0.000219815
22	38085636	22:38085636:G:A	22	38303303	22:38303303:C:T	0.000219815
22	38085636	22:38085636:G:A	22	38745745	22:38745745:G:A	0.000219815
22	38085636	22:38085636:G:A	22	37625162	22:37625162:G:A	0.000219814
22	38085636	22:38085636:G:A	22	38498008	22:38498008:A:T	0.000219796
22	38085636	22:38085636:G:A	22	37724661	22:37724661:A:G	0.000219756
22	38085636	22:38085636:G:A	22	38067605	22:38067605:G:A	0.000219728
22	38085636	22:38085636:G:A	22	38468150	22:38468150:I:1	0.000219704
22	38085636	22:38085636:G:A	22	37617825	22:37617825:D:1	0.000219688
22	38085636	22:38085636:G:A	22	37825107	22:37825107:G:C	0.000219612
22	38085636	22:38085636:G:A	22	38132736	22:38132736:G:A	0.00021961
22	38085636	22:38085636:G:A	22	38109103	22:38109103:D:2	0.000219606
22	38085636	22:38085636:G:A	22	37309371	22:37309371:G:A	0.000219605
22	38085636	22:38085636:G:A	22	37618430	22:37618430:T:C	0.000219583
22	38085636	22:38085636:G:A	22	37642444	22:37642444:G:A	0.000219576
22	38085636	22:38085636:G:A	22	38623215	22:38623215:G:C	0.00021949
22	38085636	22:38085636:G:A	22	38219720	22:38219720:D:2	0.000219489
22	38085636	22:38085636:G:A	22	37759843	22:37759843:C:G	0.000219485
22	38085636	22:38085636:G:A	22	37639930	22:37639930:G:A	0.000219484
22	38085636	22:38085636:G:A	22	38082768	22:38082768:G:C	0.000219479
22	38085636	22:38085636:G:A	22	38688836	22:38688836:A:G	0.000219477
22	38085636	22:38085636:G:A	22	37503099	22:37503099:G:A	0.000219474
22	38085636	22:38085636:G:A	22	38110573	22:38110573:T:C	0.000219474
22	38085636	22:38085636:G:A	22	38073912	22:38073912:C:T	0.00021947
22	38085636	22:38085636:G:A	22	38485946	22:38485946:D:3	0.000219466
22	38085636	22:38085636:G:A	22	37641107	22:37641107:C:T	0.000219462
22	38085636	22:38085636:G:A	22	38098038	22:38098038:C:T	0.000219448
22	38085636	22:38085636:G:A	22	37086322	22:37086322:C:T	0.000219367
22	38085636	22:38085636:G:A	22	37089686	22:37089686:G:A	0.000219367
22	38085636	22:38085636:G:A	22	37089740	22:37089740:C:T	0.000219367
22	38085636	22:38085636:G:A	22	37103470	22:37103470:C:A	0.000219367
22	38085636	22:38085636:G:A	22	37136432	22:37136432:C:T	0.000219367
22	38085636	22:38085636:G:A	22	37137604	22:37137604:G:C	0.000219367
22	38085636	22:38085636:G:A	22	37137665	22:37137665:T:G	0.000219367
22	38085636	22:38085636:G:A	22	37182570	22:37182570:G:A	0.000219367
22	38085636	22:38085636:G:A	22	37182795	22:37182795:C:T	0.000219367
22	38085636	22:38085636:G:A	22	37182883	22:37182883:C:T	0.000219367
22	38085636	22:38085636:G:A	22	37185941	22:37185941:T:C	0.000219367
22	38085636	22:38085636:G:A	22	37207216	22:37207216:G:A	0.000219367
22	38085636	22:38085636:G:A	22	37207471	22:37207471:G:A	0.000219367
22	38085636	22:38085636:G:A	22	37207744	22:37207744:C:T	0.000219367
22	38085636	22:38085636:G:A	22	37210945	22:37210945:C:T	0.000219367
22	38085636	22:38085636:G:A	22	37210951	22:37210951:G:A	0.000219367
22	38085636	22:38085636:G:A	22	37231171	22:37231171:C:T	0.000219367
22	38085636	22:38085636:G:A	22	37294767	22:37294767:D:1	0.000219367
22	38085636	22:38085636:G:A	22	37294769	22:37294769:T:A	0.000219367
22	38085636	22:38085636:G:A	22	37309348	22:37309348:G:A	0.000219367
22	38085636	22:38085636:G:A	22	37373246	22:37373246:G:A	0.000219367
22	38085636	22:38085636:G:A	22	37373357	22:37373357:C:A	0.000219367
22	38085636	22:38085636:G:A	22	37373438	22:37373438:C:G	0.000219367
22	38085636	22:38085636:G:A	22	37374005	22:37374005:G:A	0.000219367
22	38085636	22:38085636:G:A	22	37374959	22:37374959:G:T	0.000219367
22	38085636	22:38085636:G:A	22	37491287	22:37491287:C:T	0.000219367
22	38085636	22:38085636:G:A	22	37491813	22:37491813:C:A	0.000219367
22	38085636	22:38085636:G:A	22	37503165	22:37503165:C:T	0.000219367
22	38085636	22:38085636:G:A	22	37506287	22:37506287:G:A	0.000219367
22	38085636	22:38085636:G:A	22	37507914	22:37507914:G:A	0.000219367
22	38085636	22:38085636:G:A	22	37508933	22:37508933:G:A	0.000219367
22	38085636	22:38085636:G:A	22	37508953	22:37508953:A:G	0.000219367
22	38085636	22:38085636:G:A	22	37566507	22:37566507:G:A	0.000219367
22	38085636	22:38085636:G:A	22	37566796	22:37566796:C:T	0.000219367
22	38085636	22:38085636:G:A	22	37568088	22:37568088:A:G	0.000219367
22	38085636	22:38085636:G:A	22	37568744	22:37568744:C:T	0.000219367
22	38085636	22:38085636:G:A	22	37609276	22:37609276:C:G	0.000219367
22	38085636	22:38085636:G:A	22	37612950	22:37612950:C:T	0.000219367
22	38085636	22:38085636:G:A	22	37613064	22:37613064:G:A	0.000219367
22	38085636	22:38085636:G:A	22	37617464	22:37617464:G:C	0.000219367
22	38085636	22:38085636:G:A	22	37617817	22:37617817:G:A	0.000219367
22	38085636	22:38085636:G:A	22	37625745	22:37625745:D:1	0.000219367
22	38085636	22:38085636:G:A	22	37629504	22:37629504:G:C	0.000219367
22	38085636	22:38085636:G:A	22	37630007	22:37630007:G:A	0.000219367
22	38085636	22:38085636:G:A	22	37632719	22:37632719:G:A	0.000219367
22	38085636	22:38085636:G:A	22	37641426	22:37641426:G:T	0.000219367
22	38085636	22:38085636:G:A	22	37642681	22:37642681:T:C	0.000219367
22	38085636	22:38085636:G:A	22	37642959	22:37642959:A:G	0.000219367
22	38085636	22:38085636:G:A	22	37655921	22:37655921:G:A	0.000219367
22	38085636	22:38085636:G:A	22	37659277	22:37659277:C:T	0.000219367
22	38085636	22:38085636:G:A	22	37677027	22:37677027:C:T	0.000219367
22	38085636	22:38085636:G:A	22	37687005	22:37687005:A:G	0.000219367
22	38085636	22:38085636:G:A	22	37715687	22:37715687:D:2	0.000219367
22	38085636	22:38085636:G:A	22	37723208	22:37723208:G:A	0.000219367
22	38085636	22:38085636:G:A	22	37723741	22:37723741:A:C	0.000219367
22	38085636	22:38085636:G:A	22	37725290	22:37725290:C:T	0.000219367
22	38085636	22:38085636:G:A	22	37725368	22:37725368:G:A	0.000219367
22	38085636	22:38085636:G:A	22	37725374	22:37725374:C:T	0.000219367
22	38085636	22:38085636:G:A	22	37726167	22:37726167:D:2	0.000219367
22	38085636	22:38085636:G:A	22	37751778	22:37751778:C:G	0.000219367
22	38085636	22:38085636:G:A	22	37751845	22:37751845:C:T	0.000219367
22	38085636	22:38085636:G:A	22	37755558	22:37755558:T:A	0.000219367
22	38085636	22:38085636:G:A	22	37758193	22:37758193:C:A	0.000219367
22	38085636	22:38085636:G:A	22	37759136	22:37759136:C:T	0.000219367
22	38085636	22:38085636:G:A	22	37759742	22:37759742:C:T	0.000219367
22	38085636	22:38085636:G:A	22	37769051	22:37769051:G:A	0.000219367
22	38085636	22:38085636:G:A	22	37769319	22:37769319:C:G	0.000219367
22	38085636	22:38085636:G:A	22	37769406	22:37769406:A:G	0.000219367
22	38085636	22:38085636:G:A	22	37772773	22:37772773:C:T	0.000219367
22	38085636	22:38085636:G:A	22	37815113	22:37815113:G:C	0.000219367
22	38085636	22:38085636:G:A	22	37824956	22:37824956:C:A	0.000219367
22	38085636	22:38085636:G:A	22	37831908	22:37831908:T:A	0.000219367
22	38085636	22:38085636:G:A	22	37838638	22:37838638:G:A	0.000219367
22	38085636	22:38085636:G:A	22	37844313	22:37844313:T:G	0.000219367
22	38085636	22:38085636:G:A	22	37851254	22:37851254:C:T	0.000219367
22	38085636	22:38085636:G:A	22	37874313	22:37874313:A:G	0.000219367
22	38085636	22:38085636:G:A	22	37906346	22:37906346:G:C	0.000219367
22	38085636	22:38085636:G:A	22	37906351	22:37906351:C:A	0.000219367
22	38085636	22:38085636:G:A	22	37911935	22:37911935:C:T	0.000219367
22	38085636	22:38085636:G:A	22	37922070	22:37922070:C:T	0.000219367
22	38085636	22:38085636:G:A	22	37926108	22:37926108:G:A	0.000219367
22	38085636	22:38085636:G:A	22	37927805	22:37927805:G:A	0.000219367
22	38085636	22:38085636:G:A	22	37944994	22:37944994:C:G	0.000219367
22	38085636	22:38085636:G:A	22	37951529	22:37951529:G:A	0.000219367
22	38085636	22:38085636:G:A	22	37956781	22:37956781:G:A	0.000219367
22	38085636	22:38085636:G:A	22	37969024	22:37969024:G:A	0.000219367
22	38085636	22:38085636:G:A	22	37972287	22:37972287:G:C	0.000219367
22	38085636	22:38085636:G:A	22	37973474	22:37973474:G:A	0.000219367
22	38085636	22:38085636:G:A	22	37974109	22:37974109:T:C	0.000219367
22	38085636	22:38085636:G:A	22	37983259	22:37983259:C:T	0.000219367
22	38085636	22:38085636:G:A	22	37983702	22:37983702:G:A	0.000219367
22	38085636	22:38085636:G:A	22	37983744	22:37983744:G:A	0.000219367
22	38085636	22:38085636:G:A	22	38059211	22:38059211:G:A	0.000219367
22	38085636	22:38085636:G:A	22	38071771	22:38071771:G:A	0.000219367
22	38085636	22:38085636:G:A	22	38082132	22:38082132:G:T	0.000219367
22	38085636	22:38085636:G:A	22	38082847	22:38082847:G:C	0.000219367
22	38085636	22:38085636:G:A	22	38086435	22:38086435:C:T	0.000219367
22	38085636	22:38085636:G:A	22	38087050	22:38087050:C:G	0.000219367
22	38085636	22:38085636:G:A	22	38089024	22:38089024:G:T	0.000219367
22	38085636	22:38085636:G:A	22	38089074	22:38089074:G:A	0.000219367
22	38085636	22:38085636:G:A	22	38089110	22:38089110:C:T	0.000219367
22	38085636	22:38085636:G:A	22	38089135	22:38089135:C:T	0.000219367
22	38085636	22:38085636:G:A	22	38116032	22:38116032:C:T	0.000219367
22	38085636	22:38085636:G:A	22	38116213	22:38116213:T:C	0.000219367
22	38085636	22:38085636:G:A	22	38120709	22:38120709:A:G	0.000219367
22	38085636	22:38085636:G:A	22	38123010	22:38123010:T:C	0.000219367
22	38085636	22:38085636:G:A	22	38123273	22:38123273:G:C	0.000219367
22	38085636	22:38085636:G:A	22	38127234	22:38127234:C:A	0.000219367
22	38085636	22:38085636:G:A	22	38127379	22:38127379:G:C	0.000219367
22	38085636	22:38085636:G:A	22	38129504	22:38129504:G:A	0.000219367
22	38085636	22:38085636:G:A	22	38132749	22:38132749:G:T	0.000219367
22	38085636	22:38085636:G:A	22	38132831	22:38132831:C:T	0.000219367
22	38085636	22:38085636:G:A	22	38143267	22:38143267:G:A	0.000219367
22	38085636	22:38085636:G:A	22	38220795	22:38220795:G:A	0.000219367
22	38085636	22:38085636:G:A	22	38221429	22:38221429:G:C	0.000219367
22	38085636	22:38085636:G:A	22	38221465	22:38221465:G:A	0.000219367
22	38085636	22:38085636:G:A	22	38221468	22:38221468:C:T	0.000219367
22	38085636	22:38085636:G:A	22	38221707	22:38221707:C:T	0.000219367
22	38085636	22:38085636:G:A	22	38231268	22:38231268:G:A	0.000219367
22	38085636	22:38085636:G:A	22	38246019	22:38246019:C:T	0.000219367
22	38085636	22:38085636:G:A	22	38272690	22:38272690:G:A	0.000219367
22	38085636	22:38085636:G:A	22	38272708	22:38272708:C:T	0.000219367
22	38085636	22:38085636:G:A	22	38295358	22:38295358:T:C	0.000219367
22	38085636	22:38085636:G:A	22	38296742	22:38296742:G:C	0.000219367
22	38085636	22:38085636:G:A	22	38298151	22:38298151:C:T	0.000219367
22	38085636	22:38085636:G:A	22	38298272	22:38298272:C:T	0.000219367
22	38085636	22:38085636:G:A	22	38298698	22:38298698:C:A	0.000219367
22	38085636	22:38085636:G:A	22	38303088	22:38303088:C:T	0.000219367
22	38085636	22:38085636:G:A	22	38427846	22:38427846:G:A	0.000219367
22	38085636	22:38085636:G:A	22	38468332	22:38468332:G:A	0.000219367
22	38085636	22:38085636:G:A	22	38474644	22:38474644:G:C	0.000219367
22	38085636	22:38085636:G:A	22	38481571	22:38481571:C:G	0.000219367
22	38085636	22:38085636:G:A	22	38489397	22:38489397:G:A	0.000219367
22	38085636	22:38085636:G:A	22	38489466	22:38489466:C:T	0.000219367
22	38085636	22:38085636:G:A	22	38490425	22:38490425:A:T	0.000219367
22	38085636	22:38085636:G:A	22	38566574	22:38566574:A:G	0.000219367
22	38085636	22:38085636:G:A	22	38582298	22:38582298:A:G	0.000219367
22	38085636	22:38085636:G:A	22	38623213	22:38623213:C:T	0.000219367
22	38085636	22:38085636:G:A	22	38628281	22:38628281:A:C	0.000219367
22	38085636	22:38085636:G:A	22	38636411	22:38636411:T:A	0.000219367
22	38085636	22:38085636:G:A	22	38638800	22:38638800:C:T	0.000219367
22	38085636	22:38085636:G:A	22	38682245	22:38682245:C:T	0.000219367
22	38085636	22:38085636:G:A	22	38683026	22:38683026:T:C	0.000219367
22	38085636	22:38085636:G:A	22	38699818	22:38699818:T:G	0.000219367
22	38085636	22:38085636:G:A	22	38699933	22:38699933:G:A	0.000219367
22	38085636	22:38085636:G:A	22	38700050	22:38700050:T:A	0.000219367
22	38085636	22:38085636:G:A	22	38700055	22:38700055:G:C	0.000219367
22	38085636	22:38085636:G:A	22	38700277	22:38700277:T:C	0.000219367
22	38085636	22:38085636:G:A	22	38700557	22:38700557:G:C	0.000219367
22	38085636	22:38085636:G:A	22	38700825	22:38700825:G:A	0.000219367
22	38085636	22:38085636:G:A	22	38726166	22:38726166:C:A	0.000219367
22	38085636	22:38085636:G:A	22	38726172	22:38726172:G:A	0.000219367
22	38085636	22:38085636:G:A	22	38728101	22:38728101:C:T	0.000219367
22	38085636	22:38085636:G:A	22	38728191	22:38728191:C:T	0.000219367
22	38085636	22:38085636:G:A	22	38738967	22:38738967:C:T	0.000219367
22	38085636	22:38085636:G:A	22	38740214	22:38740214:C:T	0.000219367
22	38085636	22:38085636:G:A	22	38740315	22:38740315:C:T	0.000219367
22	38085636	22:38085636:G:A	22	38745632	22:38745632:C:T	0.000219367
22	38085636	22:38085636:G:A	22	38745726	22:38745726:C:T	0.000219367
22	38085636	22:38085636:G:A	22	38750271	22:38750271:G:A	0.000219367
22	38085636	22:38085636:G:A	22	38755324	22:38755324:G:A	0.000219367
22	38085636	22:38085636:G:A	22	38755673	22:38755673:G:T	0.000219367
22	38085636	22:38085636:G:A	22	38755731	22:38755731:C:T	0.000219367
22	38085636	22:38085636:G:A	22	38782671	22:38782671:G:C	0.000219367
22	38085636	22:38085636:G:A	22	38828479	22:38828479:C:A	0.000219367
22	38085636	22:38085636:G:A	22	38843718	22:38843718:C:G	0.000219367
22	38085636	22:38085636:G:A	22	38866734	22:38866734:C:T	0.000219367
22	38085636	22:38085636:G:A	22	38871712	22:38871712:G:A	0.000219367
22	38085636	22:38085636:G:A	22	38871721	22:38871721:G:A	0.000219367
22	38085636	22:38085636:G:A	22	39014415	22:39014415:G:A	0.000219367
22	38085636	22:38085636:G:A	22	39017857	22:39017857:C:T	0.000219367
22	38085636	22:38085636:G:A	22	39023048	22:39023048:A:G	0.000219367
22	38085636	22:38085636:G:A	22	39025694	22:39025694:A:G	0.000219367
22	38085636	22:38085636:G:A	22	39031945	22:39031945:G:A	0.000219367
22	38085636	22:38085636:G:A	22	39042892	22:39042892:C:T	0.000219367
22	38085636	22:38085636:G:A	22	39045555	22:39045555:C:T	0.000219367
22	38085636	22:38085636:G:A	22	39049555	22:39049555:T:C	0.000219367
22	38085636	22:38085636:G:A	22	39052011	22:39052011:D:1	0.000219367
22	38085636	22:38085636:G:A	22	39052238	22:39052238:C:T	0.000219367
22	38085636	22:38085636:G:A	22	39052382	22:39052382:G:A	0.000219367
22	38085636	22:38085636:G:A	22	39079086	22:39079086:G:T	0.000219367
22	38085636	22:38085636:G:A	22	39079168	22:39079168:C:T	0.000219367
22	38085636	22:38085636:G:A	22	39081076	22:39081076:C:T	0.000219367
22	38085636	22:38085636:G:A	22	39083665	22:39083665:A:G	0.000219367
22	38085636	22:38085636:G:A	22	37103636	22:37103636:G:C	0.000219366
22	38085636	22:38085636:G:A	22	37516037	22:37516037:C:T	0.000219366
22	38085636	22:38085636:G:A	22	37612805	22:37612805:C:T	0.000219366
22	38085636	22:38085636:G:A	22	37655224	22:37655224:C:T	0.000219366
22	38085636	22:38085636:G:A	22	37679819	22:37679819:G:C	0.000219366
22	38085636	22:38085636:G:A	22	37690833	22:37690833:C:T	0.000219366
22	38085636	22:38085636:G:A	22	38126310	22:38126310:T:G	0.000219366
22	38085636	22:38085636:G:A	22	38481592	22:38481592:D:3	0.000219366
22	38085636	22:38085636:G:A	22	38638851	22:38638851:G:A	0.000219366
22	38085636	22:38085636:G:A	22	39033288	22:39033288:A:G	0.000219366
22	38085636	22:38085636:G:A	22	37103455	22:37103455:G:C	0.000219365
22	38085636	22:38085636:G:A	22	37132496	22:37132496:A:T	0.000219365
22	38085636	22:38085636:G:A	22	37735498	22:37735498:A:G	0.000219365
22	38085636	22:38085636:G:A	22	37953737	22:37953737:G:T	0.000219365
22	38085636	22:38085636:G:A	22	38538258	22:38538258:A:C	0.000219365
22	38085636	22:38085636:G:A	22	37095644	22:37095644:I:1	0.000219364
22	38085636	22:38085636:G:A	22	37207563	22:37207563:C:T	0.000219364
22	38085636	22:38085636:G:A	22	37226864	22:37226864:C:T	0.000219364
22	38085636	22:38085636:G:A	22	37296136	22:37296136:C:T	0.000219364
22	38085636	22:38085636:G:A	22	37665469	22:37665469:A:G	0.000219364
22	38085636	22:38085636:G:A	22	38109119	22:38109119:G:C	0.000219364
22	38085636	22:38085636:G:A	22	38487805	22:38487805:A:G	0.000219364
22	38085636	22:38085636:G:A	22	38843939	22:38843939:G:A	0.000219364
22	38085636	22:38085636:G:A	22	37135291	22:37135291:G:T	0.000219363
22	38085636	22:38085636:G:A	22	37231448	22:37231448:G:A	0.000219363
22	38085636	22:38085636:G:A	22	37713152	22:37713152:G:C	0.000219363
22	38085636	22:38085636:G:A	22	37713154	22:37713154:G:A	0.000219363
22	38085636	22:38085636:G:A	22	38754629	22:38754629:G:A	0.000219363
22	38085636	22:38085636:G:A	22	38741420	22:38741420:G:A	0.000219362
22	38085636	22:38085636:G:A	22	37295905	22:37295905:G:T	0.000219358
22	38085636	22:38085636:G:A	22	37309141	22:37309141:C:T	0.000219352
22	38085636	22:38085636:G:A	22	38521578	22:38521578:C:A	0.000219329
22	38085636	22:38085636:G:A	22	38991280	22:38991280:C:T	0.00021819
22	38085636	22:38085636:G:A	22	38989518	22:38989518:C:T	0.000216715
22	38085636	22:38085636:G:A	22	38700426	22:38700426:A:G	0.000216503
22	38085636	22:38085636:G:A	22	37137503	22:37137503:C:T	0.000215857
22	38085636	22:38085636:G:A	22	38492149	22:38492149:G:A	0.000213461
22	38085636	22:38085636:G:A	22	38638862	22:38638862:G:A	0.000213039
22	38085636	22:38085636:G:A	22	39017743	22:39017743:T:C	0.000209048
22	38085636	22:38085636:G:A	22	38221697	22:38221697:G:C	0.000208979
22	38085636	22:38085636:G:A	22	37815274	22:37815274:C:G	0.000208757
22	38085636	22:38085636:G:A	22	38219847	22:38219847:G:A	0.00020693
22	38085636	22:38085636:G:A	22	37095629	22:37095629:D:2	0.000206856
22	38085636	22:38085636:G:A	22	37759212	22:37759212:G:C	0.000206404
22	38085636	22:38085636:G:A	22	37772560	22:37772560:G:A	0.000206318
22	38085636	22:38085636:G:A	22	37137746	22:37137746:C:G	0.000205616
22	38085636	22:38085636:G:A	22	38219603	22:38219603:G:A	0.000205334
22	38085636	22:38085636:G:A	22	38231333	22:38231333:G:A	0.000205162
22	38085636	22:38085636:G:A	22	38059196	22:38059196:C:A	0.000205016
22	38085636	22:38085636:G:A	22	38082659	22:38082659:C:G	0.000203163
22	38085636	22:38085636:G:A	22	38080820	22:38080820:C:G	0.000202685
22	38085636	22:38085636:G:A	22	37098445	22:37098445:G:A	0.000201682
22	38085636	22:38085636:G:A	22	38226864	22:38226864:G:A	0.000201598
22	38085636	22:38085636:G:A	22	38245887	22:38245887:A:C	0.000201477
22	38085636	22:38085636:G:A	22	37691348	22:37691348:A:G	0.000201148
22	38085636	22:38085636:G:A	22	38555306	22:38555306:A:G	0.000200887
22	38085636	22:38085636:G:A	22	37734669	22:37734669:A:G	0.000200829
22	38085636	22:38085636:G:A	22	37303157	22:37303157:G:A	0.000200515
22	38085636	22:38085636:G:A	22	37375514	22:37375514:G:A	0.000200515
22	38085636	22:38085636:G:A	22	38623236	22:38623236:C:T	0.000200515
22	38085636	22:38085636:G:A	22	38728039	22:38728039:C:T	0.000200515
22	38085636	22:38085636:G:A	22	37137755	22:37137755:G:C	0.00019808
22	38085636	22:38085636:G:A	22	38493652	22:38493652:C:T	0.000197339
22	38085636	22:38085636:G:A	22	37844282	22:37844282:G:T	0.00019729
22	38085636	22:38085636:G:A	22	38169525	22:38169525:C:T	0.00019668
22	38085636	22:38085636:G:A	22	37641219	22:37641219:C:T	0.000194118
22	38085636	22:38085636:G:A	22	37620818	22:37620818:G:A	0.000193281
22	38085636	22:38085636:G:A	22	37686365	22:37686365:G:C	0.000192704
22	38085636	22:38085636:G:A	22	37311589	22:37311589:G:A	0.000192421
22	38085636	22:38085636:G:A	22	38985994	22:38985994:T:C	0.000192381
22	38085636	22:38085636:G:A	22	37870364	22:37870364:G:A	0.000191628
22	38085636	22:38085636:G:A	22	37911875	22:37911875:C:T	0.000191299
22	38085636	22:38085636:G:A	22	37769297	22:37769297:G:A	0.000190165
22	38085636	22:38085636:G:A	22	38985788	22:38985788:C:G	0.000189739
22	38085636	22:38085636:G:A	22	38087213	22:38087213:C:G	0.0001887
22	38085636	22:38085636:G:A	22	37906634	22:37906634:C:G	0.000187358
22	38085636	22:38085636:G:A	22	37632783	22:37632783:C:T	0.000187014
22	38085636	22:38085636:G:A	22	38220262	22:38220262:T:C	0.000186816
22	38085636	22:38085636:G:A	22	37968237	22:37968237:G:A	0.000185865
22	38085636	22:38085636:G:A	22	38992067	22:38992067:G:A	0.000185726
22	38085636	22:38085636:G:A	22	38246032	22:38246032:G:A	0.00018514
22	38085636	22:38085636:G:A	22	38139896	22:38139896:G:A	0.000183919
22	38085636	22:38085636:G:A	22	37313398	22:37313398:G:A	0.000183842
22	38085636	22:38085636:G:A	22	38521573	22:38521573:D:1	0.000183723
22	38085636	22:38085636:G:A	22	37310983	22:37310983:C:T	0.000183722
22	38085636	22:38085636:G:A	22	37623361	22:37623361:T:C	0.000183722
22	38085636	22:38085636:G:A	22	37631134	22:37631134:G:T	0.000183722
22	38085636	22:38085636:G:A	22	37687026	22:37687026:G:T	0.000183722
22	38085636	22:38085636:G:A	22	37932499	22:37932499:A:G	0.000183722
22	38085636	22:38085636:G:A	22	38297957	22:38297957:G:A	0.000183722
22	38085636	22:38085636:G:A	22	38708971	22:38708971:C:G	0.000183722
22	38085636	22:38085636:G:A	22	38843303	22:38843303:A:G	0.000183722
22	38085636	22:38085636:G:A	22	38843716	22:38843716:C:A	0.000183722
22	38085636	22:38085636:G:A	22	39015555	22:39015555:C:T	0.000183722
22	38085636	22:38085636:G:A	22	39081517	22:39081517:D:1	0.000183722
22	38085636	22:38085636:G:A	22	39081519	22:39081519:T:G	0.000183722
22	38085636	22:38085636:G:A	22	38109118	22:38109118:C:T	0.000183721
22	38085636	22:38085636:G:A	22	38741123	22:38741123:T:C	0.000183721
22	38085636	22:38085636:G:A	22	37911985	22:37911985:C:G	0.000183718
22	38085636	22:38085636:G:A	22	37504105	22:37504105:T:A	0.000183197
22	38085636	22:38085636:G:A	22	37642637	22:37642637:C:T	0.000182795
22	38085636	22:38085636:G:A	22	37738801	22:37738801:A:G	0.000182537
22	38085636	22:38085636:G:A	22	39032589	22:39032589:D:8	0.000181677
22	38085636	22:38085636:G:A	22	39032589	22:39032589:D:6	0.00018134
22	38085636	22:38085636:G:A	22	37665630	22:37665630:A:T	0.000181158
22	38085636	22:38085636:G:A	22	37870371	22:37870371:G:A	0.000180475
22	38085636	22:38085636:G:A	22	37968816	22:37968816:C:G	0.000179038
22	38085636	22:38085636:G:A	22	37968826	22:37968826:G:C	0.000179038
22	38085636	22:38085636:G:A	22	37650688	22:37650688:C:A	0.000177027
22	38085636	22:38085636:G:A	22	38087173	22:38087173:A:G	0.000176949
22	38085636	22:38085636:G:A	22	37568760	22:37568760:A:G	0.000176918
22	38085636	22:38085636:G:A	22	37625754	22:37625754:I:2	0.000176778
22	38085636	22:38085636:G:A	22	37629490	22:37629490:C:T	0.000176778
22	38085636	22:38085636:G:A	22	37855495	22:37855495:T:A	0.000176778
22	38085636	22:38085636:G:A	22	37772814	22:37772814:C:G	0.000175386
22	38085636	22:38085636:G:A	22	38112434	22:38112434:G:A	0.000173968
22	38085636	22:38085636:G:A	22	38112242	22:38112242:G:A	0.000172317
22	38085636	22:38085636:G:A	22	37486189	22:37486189:G:C	0.000171448
22	38085636	22:38085636:G:A	22	37103525	22:37103525:G:A	0.000170643
22	38085636	22:38085636:G:A	22	39043062	22:39043062:G:C	0.000170547
22	38085636	22:38085636:G:A	22	39021548	22:39021548:I:5	0.000167842
22	38085636	22:38085636:G:A	22	39021554	22:39021554:G:A	0.000167842
22	38085636	22:38085636:G:A	22	38296224	22:38296224:T:C	0.000167123
22	38085636	22:38085636:G:A	22	38566534	22:38566534:A:G	0.000165797
22	38085636	22:38085636:G:A	22	37294597	22:37294597:I:1	0.000165794
22	38085636	22:38085636:G:A	22	38221563	22:38221563:C:T	0.000165776
22	38085636	22:38085636:G:A	22	37313397	22:37313397:C:T	0.000165766
22	38085636	22:38085636:G:A	22	38822526	22:38822526:G:A	0.000165743
22	38085636	22:38085636:G:A	22	37096038	22:37096038:G:A	0.000165642
22	38085636	22:38085636:G:A	22	38750377	22:38750377:C:G	0.000165642
22	38085636	22:38085636:G:A	22	39079055	22:39079055:C:T	0.000165642
22	38085636	22:38085636:G:A	22	39033314	22:39033314:A:G	0.000165607
22	38085636	22:38085636:G:A	22	38984111	22:38984111:C:T	0.000164199
[truncated: 21,561 more rows]

## Sheet: CAMKK1 rs74582253
CHR_A	BP_A	SNP_A	CHR_B	BP_B	SNP_B	R2
17	3882324	17:3882324:G:A	17	3882324	17:3882324:G:A	1
17	3882324	17:3882324:G:A	17	3883929	17:3883929:G:A	0.815
17	3882324	17:3882324:G:A	17	3882607	17:3882607:G:A	0.579661
17	3882324	17:3882324:G:A	17	3883510	17:3883510:C:G	0.136033
17	3882324	17:3882324:G:A	17	3884432	17:3884432:G:A	0.127505
17	3882324	17:3882324:G:A	17	3883274	17:3883274:C:G	0.0547641
17	3882324	17:3882324:G:A	17	3882445	17:3882445:C:T	0.0547503
17	3882324	17:3882324:G:A	17	3872622	17:3872622:T:C	0.0507831
17	3882324	17:3882324:G:A	17	4641683	17:4641683:I:3.02	0.02408
17	3882324	17:3882324:G:A	17	3884018	17:3884018:C:T	0.0149758
17	3882324	17:3882324:G:A	17	3672388	17:3672388:T:G	0.0148546
17	3882324	17:3882324:G:A	17	3930371	17:3930371:C:T	0.0126617
17	3882324	17:3882324:G:A	17	3872554	17:3872554:T:C	0.0120169
17	3882324	17:3882324:G:A	17	3903667	17:3903667:A:G	0.011435
17	3882324	17:3882324:G:A	17	3869408	17:3869408:C:A	0.0111479
17	3882324	17:3882324:G:A	17	3937503	17:3937503:G:T	0.0102348
17	3882324	17:3882324:G:A	17	4541421	17:4541421:A:G	0.0101626
17	3882324	17:3882324:G:A	17	3869742	17:3869742:G:A	0.0100767
17	3882324	17:3882324:G:A	17	3903879	17:3903879:G:C	0.00840494
17	3882324	17:3882324:G:A	17	4187013	17:4187013:T:C	0.0082516
17	3882324	17:3882324:G:A	17	3904107	17:3904107:C:T	0.00784869
17	3882324	17:3882324:G:A	17	3876198	17:3876198:G:A	0.00765905
17	3882324	17:3882324:G:A	17	3905285	17:3905285:C:T	0.00751634
17	3882324	17:3882324:G:A	17	3865249	17:3865249:C:T	0.00734256
17	3882324	17:3882324:G:A	17	3944881	17:3944881:T:C	0.00611412
17	3882324	17:3882324:G:A	17	3883508	17:3883508:T:C	0.00568469
17	3882324	17:3882324:G:A	17	3884299	17:3884299:G:A	0.00492488
17	3882324	17:3882324:G:A	17	3822116	17:3822116:T:G	0.00491248
17	3882324	17:3882324:G:A	17	3621142	17:3621142:G:A	0.00488862
17	3882324	17:3882324:G:A	17	4062959	17:4062959:G:A	0.00470822
17	3882324	17:3882324:G:A	17	4059134	17:4059134:D:1	0.00452393
17	3882324	17:3882324:G:A	17	3865385	17:3865385:A:G	0.00425634
17	3882324	17:3882324:G:A	17	3862241	17:3862241:G:A	0.00425299
17	3882324	17:3882324:G:A	17	3897786	17:3897786:C:T	0.00403424
17	3882324	17:3882324:G:A	17	4105746	17:4105746:G:A	0.00402347
17	3882324	17:3882324:G:A	17	4019570	17:4019570:G:A	0.00399938
17	3882324	17:3882324:G:A	17	3669201	17:3669201:G:T	0.00399444
17	3882324	17:3882324:G:A	17	4544481	17:4544481:G:A	0.00390396
17	3882324	17:3882324:G:A	17	3869765	17:3869765:T:C	0.00363974
17	3882324	17:3882324:G:A	17	4539344	17:4539344:I:1	0.00358423
17	3882324	17:3882324:G:A	17	3421280	17:3421280:G:A	0.00350545
17	3882324	17:3882324:G:A	17	3866085	17:3866085:G:A	0.00338495
17	3882324	17:3882324:G:A	17	4074201	17:4074201:G:A	0.00336288
17	3882324	17:3882324:G:A	17	4117193	17:4117193:G:A	0.00336288
17	3882324	17:3882324:G:A	17	4289440	17:4289440:T:C	0.00336288
17	3882324	17:3882324:G:A	17	3947307	17:3947307:T:G	0.00336283
17	3882324	17:3882324:G:A	17	3964277	17:3964277:A:G	0.0033335
17	3882324	17:3882324:G:A	17	3951546	17:3951546:I:19.01	0.00310943
17	3882324	17:3882324:G:A	17	4638801	17:4638801:C:T	0.00294134
17	3882324	17:3882324:G:A	17	3750570	17:3750570:C:T	0.00293484
17	3882324	17:3882324:G:A	17	4743477	17:4743477:A:G	0.00278183
17	3882324	17:3882324:G:A	17	3926786	17:3926786:T:C	0.00277054
17	3882324	17:3882324:G:A	17	4307072	17:4307072:T:C	0.00276966
17	3882324	17:3882324:G:A	17	3757209	17:3757209:I:4	0.00276959
17	3882324	17:3882324:G:A	17	4446117	17:4446117:C:T	0.00276959
17	3882324	17:3882324:G:A	17	3577795	17:3577795:C:T	0.00275002
17	3882324	17:3882324:G:A	17	3866063	17:3866063:G:A	0.00270114
17	3882324	17:3882324:G:A	17	3291700	17:3291700:A:G	0.00269025
17	3882324	17:3882324:G:A	17	3528862	17:3528862:G:A	0.00269025
17	3882324	17:3882324:G:A	17	4150052	17:4150052:A:G	0.00269025
17	3882324	17:3882324:G:A	17	3572111	17:3572111:C:T	0.00263129
17	3882324	17:3882324:G:A	17	3421492	17:3421492:G:A	0.00261216
17	3882324	17:3882324:G:A	17	3018251	17:3018251:C:A	0.00261215
17	3882324	17:3882324:G:A	17	3572270	17:3572270:C:T	0.00261206
17	3882324	17:3882324:G:A	17	3572073	17:3572073:T:G	0.00260868
17	3882324	17:3882324:G:A	17	4013529	17:4013529:G:A	0.002514
17	3882324	17:3882324:G:A	17	3724325	17:3724325:C:T	0.00251287
17	3882324	17:3882324:G:A	17	3964365	17:3964365:G:C	0.00241129
17	3882324	17:3882324:G:A	17	3942637	17:3942637:G:A	0.00239599
17	3882324	17:3882324:G:A	17	3935332	17:3935332:T:C	0.00236627
17	3882324	17:3882324:G:A	17	3947616	17:3947616:A:G	0.0023412
17	3882324	17:3882324:G:A	17	3941408	17:3941408:T:A	0.00227834
17	3882324	17:3882324:G:A	17	4142807	17:4142807:A:G	0.00227413
17	3882324	17:3882324:G:A	17	4032076	17:4032076:G:C	0.00226037
17	3882324	17:3882324:G:A	17	3903370	17:3903370:T:A	0.00221541
17	3882324	17:3882324:G:A	17	3927046	17:3927046:T:C	0.00221216
17	3882324	17:3882324:G:A	17	4032749	17:4032749:C:T	0.0021499
17	3882324	17:3882324:G:A	17	3925528	17:3925528:C:T	0.00214225
17	3882324	17:3882324:G:A	17	3656487	17:3656487:T:C	0.00212195
17	3882324	17:3882324:G:A	17	3545171	17:3545171:G:A	0.00212079
17	3882324	17:3882324:G:A	17	3589882	17:3589882:C:T	0.00212079
17	3882324	17:3882324:G:A	17	3679757	17:3679757:G:A	0.00212079
17	3882324	17:3882324:G:A	17	3944999	17:3944999:C:T	0.00212079
17	3882324	17:3882324:G:A	17	3866076	17:3866076:C:T	0.00209509
17	3882324	17:3882324:G:A	17	3720281	17:3720281:C:G	0.00208507
17	3882324	17:3882324:G:A	17	3743705	17:3743705:I:6	0.00203495
17	3882324	17:3882324:G:A	17	3648951	17:3648951:G:A	0.00201908
17	3882324	17:3882324:G:A	17	4790381	17:4790381:C:T	0.00201908
17	3882324	17:3882324:G:A	17	3669230	17:3669230:T:C	0.00201765
17	3882324	17:3882324:G:A	17	3903336	17:3903336:G:C	0.00201765
17	3882324	17:3882324:G:A	17	4022731	17:4022731:G:A	0.00201765
17	3882324	17:3882324:G:A	17	4075527	17:4075527:G:A	0.00201765
17	3882324	17:3882324:G:A	17	4104794	17:4104794:T:A	0.00201765
17	3882324	17:3882324:G:A	17	4595399	17:4595399:C:T	0.00201765
17	3882324	17:3882324:G:A	17	3941175	17:3941175:G:A	0.00198753
17	3882324	17:3882324:G:A	17	4632006	17:4632006:G:A	0.00198752
17	3882324	17:3882324:G:A	17	4720371	17:4720371:C:T	0.0019842
17	3882324	17:3882324:G:A	17	3951441	17:3951441:C:T	0.00195854
17	3882324	17:3882324:G:A	17	4109556	17:4109556:C:T	0.0019274
17	3882324	17:3882324:G:A	17	2965563	17:2965563:C:T	0.00191148
17	3882324	17:3882324:G:A	17	4717281	17:4717281:G:A	0.00190772
17	3882324	17:3882324:G:A	17	3650232	17:3650232:A:G	0.00188773
17	3882324	17:3882324:G:A	17	4018013	17:4018013:C:G	0.0018703
17	3882324	17:3882324:G:A	17	4059134	17:4059134:I:1	0.00186427
17	3882324	17:3882324:G:A	17	4144098	17:4144098:C:A	0.00185956
17	3882324	17:3882324:G:A	17	3655123	17:3655123:C:G	0.00185929
17	3882324	17:3882324:G:A	17	4086674	17:4086674:C:T	0.00184699
17	3882324	17:3882324:G:A	17	3677358	17:3677358:G:A	0.00184393
17	3882324	17:3882324:G:A	17	4082538	17:4082538:A:G	0.00184297
17	3882324	17:3882324:G:A	17	3660020	17:3660020:C:T	0.00184282
17	3882324	17:3882324:G:A	17	4072781	17:4072781:C:G	0.00184256
17	3882324	17:3882324:G:A	17	4062986	17:4062986:G:C	0.00182751
17	3882324	17:3882324:G:A	17	4062770	17:4062770:A:G	0.00182568
17	3882324	17:3882324:G:A	17	4077024	17:4077024:T:C	0.00181578
17	3882324	17:3882324:G:A	17	4019624	17:4019624:A:G	0.0018156
17	3882324	17:3882324:G:A	17	4112697	17:4112697:G:A	0.00180759
17	3882324	17:3882324:G:A	17	4058195	17:4058195:C:T	0.00180194
17	3882324	17:3882324:G:A	17	4090876	17:4090876:T:C	0.0017787
17	3882324	17:3882324:G:A	17	3926861	17:3926861:A:G	0.0017744
17	3882324	17:3882324:G:A	17	4062846	17:4062846:T:C	0.00177332
17	3882324	17:3882324:G:A	17	3903500	17:3903500:C:G	0.00177281
17	3882324	17:3882324:G:A	17	4049808	17:4049808:A:G	0.00176299
17	3882324	17:3882324:G:A	17	3528109	17:3528109:C:G	0.00175406
17	3882324	17:3882324:G:A	17	3543546	17:3543546:C:T	0.00174806
17	3882324	17:3882324:G:A	17	3734905	17:3734905:A:G	0.00173747
17	3882324	17:3882324:G:A	17	3673430	17:3673430:C:T	0.00173682
17	3882324	17:3882324:G:A	17	4049789	17:4049789:T:C	0.00173191
17	3882324	17:3882324:G:A	17	3127288	17:3127288:C:G	0.00171172
17	3882324	17:3882324:G:A	17	3745953	17:3745953:G:A	0.0016668
17	3882324	17:3882324:G:A	17	4019835	17:4019835:G:T	0.001631
17	3882324	17:3882324:G:A	17	3862305	17:3862305:C:G	0.00161281
17	3882324	17:3882324:G:A	17	3583406	17:3583406:C:T	0.00160246
17	3882324	17:3882324:G:A	17	3843216	17:3843216:G:A	0.00159831
17	3882324	17:3882324:G:A	17	3664321	17:3664321:C:T	0.00159695
17	3882324	17:3882324:G:A	17	3664773	17:3664773:C:T	0.00158438
17	3882324	17:3882324:G:A	17	3876487	17:3876487:G:A	0.00158435
17	3882324	17:3882324:G:A	17	4021272	17:4021272:C:T	0.00158019
17	3882324	17:3882324:G:A	17	4289140	17:4289140:C:T	0.0015789
17	3882324	17:3882324:G:A	17	4017590	17:4017590:C:T	0.00157446
17	3882324	17:3882324:G:A	17	4017683	17:4017683:C:T	0.00157446
17	3882324	17:3882324:G:A	17	4124117	17:4124117:T:C	0.00155114
17	3882324	17:3882324:G:A	17	4016309	17:4016309:G:A	0.00155047
17	3882324	17:3882324:G:A	17	4142976	17:4142976:T:C	0.00154922
17	3882324	17:3882324:G:A	17	4682925	17:4682925:G:A	0.0015441
17	3882324	17:3882324:G:A	17	3926860	17:3926860:C:T	0.00153311
17	3882324	17:3882324:G:A	17	4453080	17:4453080:G:T	0.00151491
17	3882324	17:3882324:G:A	17	4545645	17:4545645:G:A	0.00150282
17	3882324	17:3882324:G:A	17	4123858	17:4123858:T:C	0.00149983
17	3882324	17:3882324:G:A	17	4022787	17:4022787:G:C	0.00149974
17	3882324	17:3882324:G:A	17	4044350	17:4044350:T:C	0.00149666
17	3882324	17:3882324:G:A	17	3421426	17:3421426:A:G	0.00148618
17	3882324	17:3882324:G:A	17	3062921	17:3062921:G:A	0.00148381
17	3882324	17:3882324:G:A	17	3573598	17:3573598:G:A	0.00148381
17	3882324	17:3882324:G:A	17	3588954	17:3588954:T:G	0.00148381
17	3882324	17:3882324:G:A	17	4157161	17:4157161:G:T	0.00148379
17	3882324	17:3882324:G:A	17	4104727	17:4104727:T:C	0.00147684
17	3882324	17:3882324:G:A	17	3951243	17:3951243:C:T	0.00147046
17	3882324	17:3882324:G:A	17	4076613	17:4076613:G:A	0.00146304
17	3882324	17:3882324:G:A	17	4102282	17:4102282:C:T	0.00145735
17	3882324	17:3882324:G:A	17	4168008	17:4168008:G:C	0.0014571
17	3882324	17:3882324:G:A	17	4530882	17:4530882:G:A	0.00145575
17	3882324	17:3882324:G:A	17	4076688	17:4076688:G:A	0.0014557
17	3882324	17:3882324:G:A	17	3062879	17:3062879:G:T	0.00144539
17	3882324	17:3882324:G:A	17	3905203	17:3905203:A:G	0.00143099
17	3882324	17:3882324:G:A	17	3905204	17:3905204:A:C	0.00143084
17	3882324	17:3882324:G:A	17	4104581	17:4104581:C:T	0.00142803
17	3882324	17:3882324:G:A	17	4807700	17:4807700:C:T	0.00142575
17	3882324	17:3882324:G:A	17	4117142	17:4117142:G:A	0.00142301
17	3882324	17:3882324:G:A	17	4789831	17:4789831:G:T	0.00139946
17	3882324	17:3882324:G:A	17	4067114	17:4067114:C:T	0.00139771
17	3882324	17:3882324:G:A	17	3716593	17:3716593:D:1	0.00138125
17	3882324	17:3882324:G:A	17	4044239	17:4044239:G:A	0.00137676
17	3882324	17:3882324:G:A	17	4064855	17:4064855:I:2	0.00137329
17	3882324	17:3882324:G:A	17	3941385	17:3941385:I:35	0.00135567
17	3882324	17:3882324:G:A	17	3865358	17:3865358:D:12	0.00134984
17	3882324	17:3882324:G:A	17	4096800	17:4096800:G:T	0.00134976
17	3882324	17:3882324:G:A	17	3621169	17:3621169:D:2	0.00134792
17	3882324	17:3882324:G:A	17	4217196	17:4217196:G:A	0.00134603
17	3882324	17:3882324:G:A	17	3532585	17:3532585:C:G	0.00134601
17	3882324	17:3882324:G:A	17	3018056	17:3018056:C:T	0.00134507
17	3882324	17:3882324:G:A	17	3535757	17:3535757:C:T	0.00134507
17	3882324	17:3882324:G:A	17	3622564	17:3622564:T:C	0.00134507
17	3882324	17:3882324:G:A	17	3656656	17:3656656:T:C	0.00134507
17	3882324	17:3882324:G:A	17	3663890	17:3663890:C:T	0.00134507
17	3882324	17:3882324:G:A	17	3753264	17:3753264:I:1	0.00134507
17	3882324	17:3882324:G:A	17	3753266	17:3753266:I:1	0.00134507
17	3882324	17:3882324:G:A	17	3753281	17:3753281:C:G	0.00134507
17	3882324	17:3882324:G:A	17	3753990	17:3753990:D:1	0.00134507
17	3882324	17:3882324:G:A	17	3777466	17:3777466:C:T	0.00134507
17	3882324	17:3882324:G:A	17	3777614	17:3777614:C:T	0.00134507
17	3882324	17:3882324:G:A	17	3845956	17:3845956:C:T	0.00134507
17	3882324	17:3882324:G:A	17	3846202	17:3846202:G:A	0.00134507
17	3882324	17:3882324:G:A	17	3899766	17:3899766:C:G	0.00134507
17	3882324	17:3882324:G:A	17	3944847	17:3944847:C:A	0.00134507
17	3882324	17:3882324:G:A	17	4014487	17:4014487:T:A	0.00134507
17	3882324	17:3882324:G:A	17	4021364	17:4021364:C:T	0.00134507
17	3882324	17:3882324:G:A	17	4032266	17:4032266:G:A	0.00134507
17	3882324	17:3882324:G:A	17	4076885	17:4076885:T:C	0.00134507
17	3882324	17:3882324:G:A	17	4102436	17:4102436:C:A	0.00134507
17	3882324	17:3882324:G:A	17	4170838	17:4170838:C:T	0.00134507
17	3882324	17:3882324:G:A	17	4306954	17:4306954:A:G	0.00134507
17	3882324	17:3882324:G:A	17	4448121	17:4448121:C:T	0.00134507
17	3882324	17:3882324:G:A	17	4540526	17:4540526:C:T	0.00134507
17	3882324	17:3882324:G:A	17	4544732	17:4544732:G:A	0.00134507
17	3882324	17:3882324:G:A	17	4545353	17:4545353:G:A	0.00134507
17	3882324	17:3882324:G:A	17	4595183	17:4595183:C:G	0.00134507
17	3882324	17:3882324:G:A	17	4780862	17:4780862:G:A	0.00134507
17	3882324	17:3882324:G:A	17	4796212	17:4796212:A:G	0.00134507
17	3882324	17:3882324:G:A	17	4819276	17:4819276:G:A	0.00134507
17	3882324	17:3882324:G:A	17	4022816	17:4022816:C:G	0.00134307
17	3882324	17:3882324:G:A	17	3942633	17:3942633:A:G	0.00133882
17	3882324	17:3882324:G:A	17	3903452	17:3903452:C:T	0.00133768
17	3882324	17:3882324:G:A	17	4124098	17:4124098:G:C	0.00131901
17	3882324	17:3882324:G:A	17	4448265	17:4448265:G:A	0.00131496
17	3882324	17:3882324:G:A	17	4169126	17:4169126:C:T	0.00130429
17	3882324	17:3882324:G:A	17	4076768	17:4076768:D:4	0.00129283
17	3882324	17:3882324:G:A	17	4554188	17:4554188:C:T	0.00128864
17	3882324	17:3882324:G:A	17	3750490	17:3750490:G:A	0.00127909
17	3882324	17:3882324:G:A	17	3745755	17:3745755:G:A	0.00127549
17	3882324	17:3882324:G:A	17	3897872	17:3897872:C:T	0.00127549
17	3882324	17:3882324:G:A	17	3750465	17:3750465:C:T	0.00127472
17	3882324	17:3882324:G:A	17	4717682	17:4717682:G:A	0.00126746
17	3882324	17:3882324:G:A	17	4733287	17:4733287:C:T	0.0012533
17	3882324	17:3882324:G:A	17	4552631	17:4552631:G:A	0.0012372
17	3882324	17:3882324:G:A	17	3676527	17:3676527:C:T	0.00122753
17	3882324	17:3882324:G:A	17	4545295	17:4545295:C:T	0.00122213
17	3882324	17:3882324:G:A	17	3728179	17:3728179:C:G	0.00120793
17	3882324	17:3882324:G:A	17	3876481	17:3876481:I:1	0.00120734
17	3882324	17:3882324:G:A	17	3732474	17:3732474:A:C	0.00119735
17	3882324	17:3882324:G:A	17	3656872	17:3656872:G:A	0.00119223
17	3882324	17:3882324:G:A	17	3876483	17:3876483:A:C	0.00118876
17	3882324	17:3882324:G:A	17	4170818	17:4170818:G:A	0.00118236
17	3882324	17:3882324:G:A	17	3530207	17:3530207:G:C	0.00117502
17	3882324	17:3882324:G:A	17	4541935	17:4541935:G:C	0.00117498
17	3882324	17:3882324:G:A	17	4117229	17:4117229:C:G	0.00117497
17	3882324	17:3882324:G:A	17	4062949	17:4062949:G:A	0.00117474
17	3882324	17:3882324:G:A	17	4545029	17:4545029:C:T	0.00117047
17	3882324	17:3882324:G:A	17	3063249	17:3063249:D:1	0.00116275
17	3882324	17:3882324:G:A	17	4263953	17:4263953:C:G	0.00115862
17	3882324	17:3882324:G:A	17	3801189	17:3801189:G:A	0.00115304
17	3882324	17:3882324:G:A	17	4633137	17:4633137:T:C	0.00114968
17	3882324	17:3882324:G:A	17	4642278	17:4642278:C:T	0.00114103
17	3882324	17:3882324:G:A	17	4167681	17:4167681:C:T	0.00113986
17	3882324	17:3882324:G:A	17	3668587	17:3668587:T:C	0.00113628
17	3882324	17:3882324:G:A	17	4731463	17:4731463:C:G	0.00112266
17	3882324	17:3882324:G:A	17	3530302	17:3530302:C:T	0.0011185
17	3882324	17:3882324:G:A	17	3801078	17:3801078:C:G	0.00110993
17	3882324	17:3882324:G:A	17	3840155	17:3840155:C:T	0.00110969
17	3882324	17:3882324:G:A	17	4150039	17:4150039:G:A	0.00110969
17	3882324	17:3882324:G:A	17	4008635	17:4008635:G:A	0.00109638
17	3882324	17:3882324:G:A	17	4064558	17:4064558:G:A	0.00108882
17	3882324	17:3882324:G:A	17	4104841	17:4104841:T:C	0.0010876
17	3882324	17:3882324:G:A	17	3727947	17:3727947:A:G	0.00108259
17	3882324	17:3882324:G:A	17	3929266	17:3929266:T:C	0.00104058
17	3882324	17:3882324:G:A	17	4263509	17:4263509:C:T	0.00103327
17	3882324	17:3882324:G:A	17	4487988	17:4487988:G:A	0.00103173
17	3882324	17:3882324:G:A	17	3953321	17:3953321:A:G	0.00102844
17	3882324	17:3882324:G:A	17	3941691	17:3941691:A:C	0.0010228
17	3882324	17:3882324:G:A	17	4499000	17:4499000:C:T	0.00101651
17	3882324	17:3882324:G:A	17	4548021	17:4548021:G:A	0.00101511
17	3882324	17:3882324:G:A	17	4548073	17:4548073:C:T	0.00101511
17	3882324	17:3882324:G:A	17	3929261	17:3929261:T:C	0.0010108
17	3882324	17:3882324:G:A	17	4731413	17:4731413:C:G	0.00100816
17	3882324	17:3882324:G:A	17	4024828	17:4024828:C:T	0.000993379
17	3882324	17:3882324:G:A	17	3943595	17:3943595:C:T	0.000992067
17	3882324	17:3882324:G:A	17	3944719	17:3944719:A:C	0.000991474
17	3882324	17:3882324:G:A	17	4822642	17:4822642:C:T	0.000989207
17	3882324	17:3882324:G:A	17	3814515	17:3814515:G:A	0.000983587
17	3882324	17:3882324:G:A	17	4541417	17:4541417:C:T	0.000977929
17	3882324	17:3882324:G:A	17	4446809	17:4446809:G:T	0.000973401
17	3882324	17:3882324:G:A	17	4064855	17:4064855:I:1	0.000968302
17	3882324	17:3882324:G:A	17	3928785	17:3928785:C:T	0.000967196
17	3882324	17:3882324:G:A	17	3929477	17:3929477:G:A	0.000962694
17	3882324	17:3882324:G:A	17	3872474	17:3872474:T:C	0.000957748
17	3882324	17:3882324:G:A	17	3291807	17:3291807:A:G	0.000950553
17	3882324	17:3882324:G:A	17	3420615	17:3420615:C:T	0.000950553
17	3882324	17:3882324:G:A	17	3947496	17:3947496:G:C	0.000950553
17	3882324	17:3882324:G:A	17	4671650	17:4671650:C:A	0.000950546
17	3882324	17:3882324:G:A	17	3951546	17:3951546:G:C	0.000949427
17	3882324	17:3882324:G:A	17	3943605	17:3943605:C:A	0.000943525
17	3882324	17:3882324:G:A	17	4544614	17:4544614:C:T	0.000925648
17	3882324	17:3882324:G:A	17	4789440	17:4789440:G:A	0.000914074
17	3882324	17:3882324:G:A	17	2998410	17:2998410:G:A	0.000910753
17	3882324	17:3882324:G:A	17	3688159	17:3688159:A:C	0.000908544
17	3882324	17:3882324:G:A	17	3943508	17:3943508:A:G	0.000898832
17	3882324	17:3882324:G:A	17	4296638	17:4296638:D:4	0.000895841
17	3882324	17:3882324:G:A	17	3448963	17:3448963:G:A	0.000891264
17	3882324	17:3882324:G:A	17	3928198	17:3928198:C:T	0.000882497
17	3882324	17:3882324:G:A	17	4597264	17:4597264:C:T	0.000882022
17	3882324	17:3882324:G:A	17	3636287	17:3636287:G:T	0.000878374
17	3882324	17:3882324:G:A	17	4717826	17:4717826:G:A	0.000874248
17	3882324	17:3882324:G:A	17	3026985	17:3026985:G:A	0.000870616
17	3882324	17:3882324:G:A	17	3589818	17:3589818:C:T	0.000870616
17	3882324	17:3882324:G:A	17	3636123	17:3636123:C:G	0.000870616
17	3882324	17:3882324:G:A	17	3669356	17:3669356:G:A	0.000870616
17	3882324	17:3882324:G:A	17	3724234	17:3724234:G:C	0.000870616
17	3882324	17:3882324:G:A	17	3761436	17:3761436:G:A	0.000870616
17	3882324	17:3882324:G:A	17	3865487	17:3865487:G:A	0.000870616
17	3882324	17:3882324:G:A	17	3865822	17:3865822:C:G	0.000870616
17	3882324	17:3882324:G:A	17	3903992	17:3903992:C:T	0.000870616
17	3882324	17:3882324:G:A	17	3916316	17:3916316:C:G	0.000870616
17	3882324	17:3882324:G:A	17	3936376	17:3936376:C:T	0.000870616
17	3882324	17:3882324:G:A	17	4016250	17:4016250:G:T	0.000870616
17	3882324	17:3882324:G:A	17	4042498	17:4042498:T:C	0.000870616
17	3882324	17:3882324:G:A	17	4182206	17:4182206:T:C	0.000870616
17	3882324	17:3882324:G:A	17	4446212	17:4446212:C:T	0.000870616
17	3882324	17:3882324:G:A	17	4499287	17:4499287:C:T	0.000870616
17	3882324	17:3882324:G:A	17	4638639	17:4638639:G:A	0.000870616
17	3882324	17:3882324:G:A	17	3650287	17:3650287:C:T	0.000870615
17	3882324	17:3882324:G:A	17	3936515	17:3936515:G:A	0.000870615
17	3882324	17:3882324:G:A	17	4525032	17:4525032:C:G	0.000870615
17	3882324	17:3882324:G:A	17	4533489	17:4533489:T:C	0.000870615
17	3882324	17:3882324:G:A	17	3588844	17:3588844:C:T	0.000870614
17	3882324	17:3882324:G:A	17	4545692	17:4545692:I:5	0.000870614
17	3882324	17:3882324:G:A	17	4558956	17:4558956:C:T	0.000870614
17	3882324	17:3882324:G:A	17	3278953	17:3278953:D:9	0.000870601
17	3882324	17:3882324:G:A	17	4547871	17:4547871:C:G	0.00087059
17	3882324	17:3882324:G:A	17	4536432	17:4536432:I:1	0.000870309
17	3882324	17:3882324:G:A	17	3866030	17:3866030:C:T	0.000867611
17	3882324	17:3882324:G:A	17	3899559	17:3899559:A:G	0.000866344
17	3882324	17:3882324:G:A	17	3524148	17:3524148:A:G	0.000866202
17	3882324	17:3882324:G:A	17	3929439	17:3929439:C:T	0.000866133
17	3882324	17:3882324:G:A	17	3292209	17:3292209:C:A	0.000860751
17	3882324	17:3882324:G:A	17	3927522	17:3927522:G:A	0.000858476
17	3882324	17:3882324:G:A	17	3843243	17:3843243:C:T	0.000850112
17	3882324	17:3882324:G:A	17	3216450	17:3216450:C:T	0.00084842
17	3882324	17:3882324:G:A	17	4149798	17:4149798:I:1	0.000836714
17	3882324	17:3882324:G:A	17	3591067	17:3591067:G:T	0.000835703
17	3882324	17:3882324:G:A	17	4786069	17:4786069:G:A	0.0008334
17	3882324	17:3882324:G:A	17	3761822	17:3761822:A:G	0.000832101
17	3882324	17:3882324:G:A	17	4197296	17:4197296:C:T	0.000830436
17	3882324	17:3882324:G:A	17	4531194	17:4531194:C:T	0.000830362
17	3882324	17:3882324:G:A	17	4445238	17:4445238:C:T	0.000830071
17	3882324	17:3882324:G:A	17	3471524	17:3471524:I:13	0.000829595
17	3882324	17:3882324:G:A	17	3063557	17:3063557:G:A	0.000828592
17	3882324	17:3882324:G:A	17	3930386	17:3930386:C:T	0.000823118
17	3882324	17:3882324:G:A	17	4818148	17:4818148:C:T	0.000818514
17	3882324	17:3882324:G:A	17	4544708	17:4544708:G:A	0.000813772
17	3882324	17:3882324:G:A	17	3732309	17:3732309:A:G	0.000809943
17	3882324	17:3882324:G:A	17	3006118	17:3006118:D:3	0.000808805
17	3882324	17:3882324:G:A	17	3483666	17:3483666:T:C	0.000802951
17	3882324	17:3882324:G:A	17	4637310	17:4637310:C:T	0.000798441
17	3882324	17:3882324:G:A	17	4819339	17:4819339:T:A	0.000798441
17	3882324	17:3882324:G:A	17	3825021	17:3825021:C:T	0.000796171
17	3882324	17:3882324:G:A	17	3126836	17:3126836:G:A	0.000790346
17	3882324	17:3882324:G:A	17	3291951	17:3291951:C:T	0.000790061
17	3882324	17:3882324:G:A	17	4544941	17:4544941:C:T	0.000789643
17	3882324	17:3882324:G:A	17	4541790	17:4541790:G:A	0.000787594
17	3882324	17:3882324:G:A	17	3647506	17:3647506:G:A	0.000782312
17	3882324	17:3882324:G:A	17	3689649	17:3689649:C:T	0.000775267
17	3882324	17:3882324:G:A	17	3690982	17:3690982:D:1	0.000748814
17	3882324	17:3882324:G:A	17	4539780	17:4539780:T:A	0.000745481
17	3882324	17:3882324:G:A	17	3937634	17:3937634:A:G	0.000744802
17	3882324	17:3882324:G:A	17	4542708	17:4542708:G:A	0.000737895
17	3882324	17:3882324:G:A	17	4540263	17:4540263:G:A	0.00073002
17	3882324	17:3882324:G:A	17	4105746	17:4105746:G:C	0.000728093
17	3882324	17:3882324:G:A	17	4013435	17:4013435:G:A	0.000724938
17	3882324	17:3882324:G:A	17	4671988	17:4671988:A:G	0.000715399
17	3882324	17:3882324:G:A	17	4536061	17:4536061:C:T	0.000714906
17	3882324	17:3882324:G:A	17	4548250	17:4548250:C:T	0.000709029
17	3882324	17:3882324:G:A	17	4552282	17:4552282:C:T	0.000706873
17	3882324	17:3882324:G:A	17	4536431	17:4536431:I:1	0.000699529
17	3882324	17:3882324:G:A	17	4819632	17:4819632:G:A	0.0006977
17	3882324	17:3882324:G:A	17	3397952	17:3397952:G:A	0.000694035
17	3882324	17:3882324:G:A	17	4021195	17:4021195:G:A	0.000685038
17	3882324	17:3882324:G:A	17	3636287	17:3636287:D:11	0.000684626
17	3882324	17:3882324:G:A	17	4550006	17:4550006:G:A	0.000684501
17	3882324	17:3882324:G:A	17	3760151	17:3760151:C:T	0.000684486
17	3882324	17:3882324:G:A	17	3580423	17:3580423:G:A	0.000681935
17	3882324	17:3882324:G:A	17	3513932	17:3513932:C:A	0.000681393
17	3882324	17:3882324:G:A	17	3397401	17:3397401:T:C	0.000679232
17	3882324	17:3882324:G:A	17	3905285	17:3905285:C:G	0.000678808
17	3882324	17:3882324:G:A	17	2965703	17:2965703:G:A	0.000678689
17	3882324	17:3882324:G:A	17	4734528	17:4734528:D:3	0.000677715
17	3882324	17:3882324:G:A	17	3726423	17:3726423:D:2	0.000677671
17	3882324	17:3882324:G:A	17	3734743	17:3734743:C:T	0.000677314
17	3882324	17:3882324:G:A	17	3091977	17:3091977:G:A	0.00067583
17	3882324	17:3882324:G:A	17	3714985	17:3714985:G:A	0.000675815
17	3882324	17:3882324:G:A	17	3658102	17:3658102:C:T	0.000675787
17	3882324	17:3882324:G:A	17	4720555	17:4720555:I:1	0.000675317
17	3882324	17:3882324:G:A	17	4064910	17:4064910:G:C	0.000674845
17	3882324	17:3882324:G:A	17	3292678	17:3292678:C:A	0.000674413
17	3882324	17:3882324:G:A	17	2905184	17:2905184:G:A	0.000674403
17	3882324	17:3882324:G:A	17	3514080	17:3514080:D:3	0.000674386
17	3882324	17:3882324:G:A	17	3216629	17:3216629:A:C	0.000674292
17	3882324	17:3882324:G:A	17	4021195	17:4021195:G:T	0.000673961
17	3882324	17:3882324:G:A	17	3063219	17:3063219:D:1	0.000673953
17	3882324	17:3882324:G:A	17	4635955	17:4635955:C:A	0.000673944
17	3882324	17:3882324:G:A	17	4183720	17:4183720:C:T	0.000673911
17	3882324	17:3882324:G:A	17	3215523	17:3215523:A:C	0.000673899
17	3882324	17:3882324:G:A	17	4743360	17:4743360:G:A	0.0006736
17	3882324	17:3882324:G:A	17	3763811	17:3763811:G:A	0.000673468
17	3882324	17:3882324:G:A	17	3514055	17:3514055:C:A	0.000673463
17	3882324	17:3882324:G:A	17	3739890	17:3739890:D:2	0.000673002
17	3882324	17:3882324:G:A	17	3739892	17:3739892:G:C	0.000673002
17	3882324	17:3882324:G:A	17	3690777	17:3690777:G:A	0.000673
17	3882324	17:3882324:G:A	17	4057897	17:4057897:G:C	0.000672999
17	3882324	17:3882324:G:A	17	4558529	17:4558529:A:C	0.000672999
17	3882324	17:3882324:G:A	17	4197286	17:4197286:A:G	0.000672995
17	3882324	17:3882324:G:A	17	3953273	17:3953273:C:A	0.000672988
17	3882324	17:3882324:G:A	17	3588972	17:3588972:C:T	0.000672978
17	3882324	17:3882324:G:A	17	3216609	17:3216609:A:G	0.000672957
17	3882324	17:3882324:G:A	17	4539345	17:4539345:A:T	0.000672571
17	3882324	17:3882324:G:A	17	2995457	17:2995457:C:T	0.000672522
17	3882324	17:3882324:G:A	17	3026898	17:3026898:G:A	0.000672522
17	3882324	17:3882324:G:A	17	3032418	17:3032418:A:G	0.000672522
17	3882324	17:3882324:G:A	17	3062778	17:3062778:T:C	0.000672522
17	3882324	17:3882324:G:A	17	3092702	17:3092702:T:C	0.000672522
17	3882324	17:3882324:G:A	17	3092889	17:3092889:C:G	0.000672522
17	3882324	17:3882324:G:A	17	3126629	17:3126629:C:T	0.000672522
17	3882324	17:3882324:G:A	17	3127342	17:3127342:A:G	0.000672522
17	3882324	17:3882324:G:A	17	3197923	17:3197923:T:C	0.000672522
17	3882324	17:3882324:G:A	17	3197961	17:3197961:C:G	0.000672522
17	3882324	17:3882324:G:A	17	3198090	17:3198090:A:T	0.000672522
17	3882324	17:3882324:G:A	17	3198151	17:3198151:A:G	0.000672522
17	3882324	17:3882324:G:A	17	3215973	17:3215973:T:C	0.000672522
17	3882324	17:3882324:G:A	17	3216390	17:3216390:C:T	0.000672522
17	3882324	17:3882324:G:A	17	3278318	17:3278318:C:T	0.000672522
17	3882324	17:3882324:G:A	17	3278470	17:3278470:C:T	0.000672522
17	3882324	17:3882324:G:A	17	3278881	17:3278881:C:T	0.000672522
17	3882324	17:3882324:G:A	17	3291872	17:3291872:C:G	0.000672522
17	3882324	17:3882324:G:A	17	3291900	17:3291900:A:G	0.000672522
17	3882324	17:3882324:G:A	17	3292160	17:3292160:C:G	0.000672522
17	3882324	17:3882324:G:A	17	3292204	17:3292204:G:A	0.000672522
17	3882324	17:3882324:G:A	17	3292427	17:3292427:G:C	0.000672522
17	3882324	17:3882324:G:A	17	3292580	17:3292580:C:T	0.000672522
17	3882324	17:3882324:G:A	17	3397977	17:3397977:A:C	0.000672522
17	3882324	17:3882324:G:A	17	3398135	17:3398135:G:A	0.000672522
17	3882324	17:3882324:G:A	17	3420948	17:3420948:G:T	0.000672522
17	3882324	17:3882324:G:A	17	3420997	17:3420997:C:T	0.000672522
17	3882324	17:3882324:G:A	17	3421108	17:3421108:A:G	0.000672522
17	3882324	17:3882324:G:A	17	3421349	17:3421349:A:G	0.000672522
17	3882324	17:3882324:G:A	17	3421513	17:3421513:G:A	0.000672522
17	3882324	17:3882324:G:A	17	3432925	17:3432925:A:T	0.000672522
17	3882324	17:3882324:G:A	17	3440123	17:3440123:T:C	0.000672522
17	3882324	17:3882324:G:A	17	3462588	17:3462588:G:A	0.000672522
17	3882324	17:3882324:G:A	17	3481766	17:3481766:A:C	0.000672522
17	3882324	17:3882324:G:A	17	3524247	17:3524247:T:C	0.000672522
17	3882324	17:3882324:G:A	17	3529992	17:3529992:C:T	0.000672522
17	3882324	17:3882324:G:A	17	3532856	17:3532856:A:T	0.000672522
17	3882324	17:3882324:G:A	17	3532969	17:3532969:C:T	0.000672522
17	3882324	17:3882324:G:A	17	3532997	17:3532997:G:T	0.000672522
17	3882324	17:3882324:G:A	17	3535557	17:3535557:C:T	0.000672522
17	3882324	17:3882324:G:A	17	3542550	17:3542550:G:A	0.000672522
17	3882324	17:3882324:G:A	17	3545155	17:3545155:G:A	0.000672522
17	3882324	17:3882324:G:A	17	3554809	17:3554809:C:T	0.000672522
17	3882324	17:3882324:G:A	17	3572324	17:3572324:C:T	0.000672522
17	3882324	17:3882324:G:A	17	3577632	17:3577632:T:A	0.000672522
17	3882324	17:3882324:G:A	17	3580453	17:3580453:T:C	0.000672522
17	3882324	17:3882324:G:A	17	3590272	17:3590272:C:T	0.000672522
17	3882324	17:3882324:G:A	17	3591166	17:3591166:C:T	0.000672522
17	3882324	17:3882324:G:A	17	3591329	17:3591329:G:C	0.000672522
17	3882324	17:3882324:G:A	17	3591384	17:3591384:C:A	0.000672522
17	3882324	17:3882324:G:A	17	3591986	17:3591986:C:T	0.000672522
17	3882324	17:3882324:G:A	17	3610614	17:3610614:A:G	0.000672522
17	3882324	17:3882324:G:A	17	3621400	17:3621400:C:T	0.000672522
17	3882324	17:3882324:G:A	17	3623282	17:3623282:C:T	0.000672522
17	3882324	17:3882324:G:A	17	3624086	17:3624086:G:A	0.000672522
17	3882324	17:3882324:G:A	17	3636105	17:3636105:C:T	0.000672522
17	3882324	17:3882324:G:A	17	3647560	17:3647560:C:T	0.000672522
17	3882324	17:3882324:G:A	17	3650157	17:3650157:A:G	0.000672522
17	3882324	17:3882324:G:A	17	3650289	17:3650289:A:T	0.000672522
17	3882324	17:3882324:G:A	17	3656560	17:3656560:G:A	0.000672522
17	3882324	17:3882324:G:A	17	3656738	17:3656738:C:T	0.000672522
17	3882324	17:3882324:G:A	17	3657963	17:3657963:C:T	0.000672522
17	3882324	17:3882324:G:A	17	3658015	17:3658015:I:2	0.000672522
17	3882324	17:3882324:G:A	17	3659864	17:3659864:A:G	0.000672522
17	3882324	17:3882324:G:A	17	3659904	17:3659904:G:A	0.000672522
17	3882324	17:3882324:G:A	17	3660279	17:3660279:C:T	0.000672522
17	3882324	17:3882324:G:A	17	3668603	17:3668603:T:G	0.000672522
17	3882324	17:3882324:G:A	17	3669081	17:3669081:C:T	0.000672522
17	3882324	17:3882324:G:A	17	3669458	17:3669458:C:T	0.000672522
17	3882324	17:3882324:G:A	17	3673594	17:3673594:G:A	0.000672522
17	3882324	17:3882324:G:A	17	3676375	17:3676375:G:A	0.000672522
17	3882324	17:3882324:G:A	17	3677284	17:3677284:C:T	0.000672522
17	3882324	17:3882324:G:A	17	3677337	17:3677337:G:C	0.000672522
17	3882324	17:3882324:G:A	17	3677895	17:3677895:T:C	0.000672522
17	3882324	17:3882324:G:A	17	3681901	17:3681901:T:C	0.000672522
17	3882324	17:3882324:G:A	17	3681903	17:3681903:C:T	0.000672522
17	3882324	17:3882324:G:A	17	3688617	17:3688617:A:C	0.000672522
17	3882324	17:3882324:G:A	17	3689540	17:3689540:G:T	0.000672522
17	3882324	17:3882324:G:A	17	3689571	17:3689571:T:C	0.000672522
17	3882324	17:3882324:G:A	17	3690046	17:3690046:C:T	0.000672522
17	3882324	17:3882324:G:A	17	3690209	17:3690209:G:A	0.000672522
17	3882324	17:3882324:G:A	17	3690462	17:3690462:A:G	0.000672522
17	3882324	17:3882324:G:A	17	3690717	17:3690717:C:A	0.000672522
17	3882324	17:3882324:G:A	17	3691771	17:3691771:C:T	0.000672522
17	3882324	17:3882324:G:A	17	3695787	17:3695787:T:A	0.000672522
17	3882324	17:3882324:G:A	17	3695836	17:3695836:C:T	0.000672522
17	3882324	17:3882324:G:A	17	3695968	17:3695968:A:G	0.000672522
17	3882324	17:3882324:G:A	17	3723738	17:3723738:T:C	0.000672522
17	3882324	17:3882324:G:A	17	3723888	17:3723888:C:A	0.000672522
17	3882324	17:3882324:G:A	17	3723923	17:3723923:G:A	0.000672522
17	3882324	17:3882324:G:A	17	3724361	17:3724361:C:T	0.000672522
17	3882324	17:3882324:G:A	17	3724694	17:3724694:C:T	0.000672522
17	3882324	17:3882324:G:A	17	3725294	17:3725294:A:C	0.000672522
17	3882324	17:3882324:G:A	17	3726235	17:3726235:T:C	0.000672522
17	3882324	17:3882324:G:A	17	3731129	17:3731129:C:A	0.000672522
17	3882324	17:3882324:G:A	17	3751632	17:3751632:G:A	0.000672522
17	3882324	17:3882324:G:A	17	3751738	17:3751738:T:G	0.000672522
17	3882324	17:3882324:G:A	17	3753880	17:3753880:A:G	0.000672522
17	3882324	17:3882324:G:A	17	3755023	17:3755023:C:T	0.000672522
17	3882324	17:3882324:G:A	17	3755766	17:3755766:A:G	0.000672522
17	3882324	17:3882324:G:A	17	3755904	17:3755904:G:A	0.000672522
17	3882324	17:3882324:G:A	17	3761537	17:3761537:A:C	0.000672522
17	3882324	17:3882324:G:A	17	3763882	17:3763882:A:G	0.000672522
17	3882324	17:3882324:G:A	17	3812487	17:3812487:T:C	0.000672522
17	3882324	17:3882324:G:A	17	3813376	17:3813376:A:G	0.000672522
17	3882324	17:3882324:G:A	17	3814344	17:3814344:G:A	0.000672522
17	3882324	17:3882324:G:A	17	3816142	17:3816142:C:T	0.000672522
17	3882324	17:3882324:G:A	17	3818386	17:3818386:C:T	0.000672522
17	3882324	17:3882324:G:A	17	3825768	17:3825768:T:A	0.000672522
17	3882324	17:3882324:G:A	17	3825769	17:3825769:C:A	0.000672522
17	3882324	17:3882324:G:A	17	3846015	17:3846015:C:T	0.000672522
17	3882324	17:3882324:G:A	17	3846163	17:3846163:G:A	0.000672522
17	3882324	17:3882324:G:A	17	3865784	17:3865784:A:T	0.000672522
17	3882324	17:3882324:G:A	17	3880395	17:3880395:C:T	0.000672522
17	3882324	17:3882324:G:A	17	3881615	17:3881615:C:T	0.000672522
17	3882324	17:3882324:G:A	17	3883191	17:3883191:G:A	0.000672522
17	3882324	17:3882324:G:A	17	3885260	17:3885260:G:A	0.000672522
17	3882324	17:3882324:G:A	17	3885410	17:3885410:G:A	0.000672522
17	3882324	17:3882324:G:A	17	3898931	17:3898931:C:T	0.000672522
17	3882324	17:3882324:G:A	17	3899008	17:3899008:C:T	0.000672522
17	3882324	17:3882324:G:A	17	3903109	17:3903109:G:A	0.000672522
17	3882324	17:3882324:G:A	17	3903309	17:3903309:T:C	0.000672522
17	3882324	17:3882324:G:A	17	3903899	17:3903899:C:G	0.000672522
17	3882324	17:3882324:G:A	17	3904914	17:3904914:C:T	0.000672522
17	3882324	17:3882324:G:A	17	3905276	17:3905276:G:A	0.000672522
17	3882324	17:3882324:G:A	17	3905426	17:3905426:C:T	0.000672522
17	3882324	17:3882324:G:A	17	3916264	17:3916264:G:T	0.000672522
17	3882324	17:3882324:G:A	17	3916325	17:3916325:G:A	0.000672522
17	3882324	17:3882324:G:A	17	3925422	17:3925422:T:A	0.000672522
17	3882324	17:3882324:G:A	17	3925423	17:3925423:C:A	0.000672522
17	3882324	17:3882324:G:A	17	3927108	17:3927108:C:A	0.000672522
17	3882324	17:3882324:G:A	17	3927392	17:3927392:C:A	0.000672522
17	3882324	17:3882324:G:A	17	3927804	17:3927804:C:A	0.000672522
17	3882324	17:3882324:G:A	17	3928768	17:3928768:C:T	0.000672522
17	3882324	17:3882324:G:A	17	3941283	17:3941283:G:A	0.000672522
17	3882324	17:3882324:G:A	17	3943392	17:3943392:G:A	0.000672522
17	3882324	17:3882324:G:A	17	3943433	17:3943433:C:A	0.000672522
17	3882324	17:3882324:G:A	17	3945075	17:3945075:G:T	0.000672522
17	3882324	17:3882324:G:A	17	3945174	17:3945174:G:A	0.000672522
17	3882324	17:3882324:G:A	17	3950495	17:3950495:C:T	0.000672522
17	3882324	17:3882324:G:A	17	3951644	17:3951644:G:A	0.000672522
17	3882324	17:3882324:G:A	17	3953440	17:3953440:G:A	0.000672522
17	3882324	17:3882324:G:A	17	3953637	17:3953637:G:A	0.000672522
17	3882324	17:3882324:G:A	17	4006863	17:4006863:C:G	0.000672522
17	3882324	17:3882324:G:A	17	4009667	17:4009667:G:A	0.000672522
17	3882324	17:3882324:G:A	17	4009694	17:4009694:G:T	0.000672522
17	3882324	17:3882324:G:A	17	4014253	17:4014253:D:1	0.000672522
17	3882324	17:3882324:G:A	17	4017661	17:4017661:T:C	0.000672522
17	3882324	17:3882324:G:A	17	4018050	17:4018050:T:C	0.000672522
17	3882324	17:3882324:G:A	17	4021327	17:4021327:A:C	0.000672522
17	3882324	17:3882324:G:A	17	4033067	17:4033067:C:T	0.000672522
17	3882324	17:3882324:G:A	17	4033923	17:4033923:A:C	0.000672522
17	3882324	17:3882324:G:A	17	4033999	17:4033999:C:T	0.000672522
17	3882324	17:3882324:G:A	17	4034000	17:4034000:G:A	0.000672522
17	3882324	17:3882324:G:A	17	4050782	17:4050782:T:C	0.000672522
17	3882324	17:3882324:G:A	17	4050811	17:4050811:C:A	0.000672522
17	3882324	17:3882324:G:A	17	4050938	17:4050938:G:C	0.000672522
17	3882324	17:3882324:G:A	17	4054255	17:4054255:A:G	0.000672522
17	3882324	17:3882324:G:A	17	4054264	17:4054264:C:T	0.000672522
17	3882324	17:3882324:G:A	17	4070694	17:4070694:C:T	0.000672522
17	3882324	17:3882324:G:A	17	4070775	17:4070775:A:G	0.000672522
17	3882324	17:3882324:G:A	17	4074264	17:4074264:T:C	0.000672522
17	3882324	17:3882324:G:A	17	4074328	17:4074328:A:G	0.000672522
17	3882324	17:3882324:G:A	17	4082540	17:4082540:C:G	0.000672522
17	3882324	17:3882324:G:A	17	4085692	17:4085692:C:T	0.000672522
17	3882324	17:3882324:G:A	17	4085732	17:4085732:T:C	0.000672522
17	3882324	17:3882324:G:A	17	4086518	17:4086518:G:T	0.000672522
17	3882324	17:3882324:G:A	17	4086519	17:4086519:C:T	0.000672522
17	3882324	17:3882324:G:A	17	4087409	17:4087409:I:3	0.000672522
17	3882324	17:3882324:G:A	17	4095755	17:4095755:A:G	0.000672522
17	3882324	17:3882324:G:A	17	4102337	17:4102337:A:G	0.000672522
17	3882324	17:3882324:G:A	17	4114322	17:4114322:G:A	0.000672522
17	3882324	17:3882324:G:A	17	4143707	17:4143707:T:C	0.000672522
17	3882324	17:3882324:G:A	17	4143715	17:4143715:G:C	0.000672522
17	3882324	17:3882324:G:A	17	4143977	17:4143977:G:A	0.000672522
17	3882324	17:3882324:G:A	17	4154646	17:4154646:A:T	0.000672522
17	3882324	17:3882324:G:A	17	4167855	17:4167855:A:C	0.000672522
17	3882324	17:3882324:G:A	17	4170712	17:4170712:C:T	0.000672522
17	3882324	17:3882324:G:A	17	4170927	17:4170927:G:A	0.000672522
17	3882324	17:3882324:G:A	17	4177286	17:4177286:C:T	0.000672522
17	3882324	17:3882324:G:A	17	4179019	17:4179019:G:A	0.000672522
17	3882324	17:3882324:G:A	17	4179707	17:4179707:G:A	0.000672522
17	3882324	17:3882324:G:A	17	4183844	17:4183844:T:A	0.000672522
17	3882324	17:3882324:G:A	17	4184898	17:4184898:C:T	0.000672522
17	3882324	17:3882324:G:A	17	4184983	17:4184983:G:T	0.000672522
17	3882324	17:3882324:G:A	17	4189494	17:4189494:G:C	0.000672522
17	3882324	17:3882324:G:A	17	4217133	17:4217133:A:C	0.000672522
17	3882324	17:3882324:G:A	17	4242402	17:4242402:C:T	0.000672522
17	3882324	17:3882324:G:A	17	4263756	17:4263756:C:G	0.000672522
17	3882324	17:3882324:G:A	17	4445987	17:4445987:G:A	0.000672522
17	3882324	17:3882324:G:A	17	4446025	17:4446025:D:1	0.000672522
17	3882324	17:3882324:G:A	17	4446909	17:4446909:G:T	0.000672522
17	3882324	17:3882324:G:A	17	4448176	17:4448176:G:A	0.000672522
17	3882324	17:3882324:G:A	17	4449340	17:4449340:C:T	0.000672522
17	3882324	17:3882324:G:A	17	4449485	17:4449485:D:1	0.000672522
17	3882324	17:3882324:G:A	17	4453172	17:4453172:C:T	0.000672522
17	3882324	17:3882324:G:A	17	4478621	17:4478621:T:C	0.000672522
17	3882324	17:3882324:G:A	17	4478628	17:4478628:C:T	0.000672522
17	3882324	17:3882324:G:A	17	4486581	17:4486581:C:G	0.000672522
17	3882324	17:3882324:G:A	17	4499172	17:4499172:C:A	0.000672522
17	3882324	17:3882324:G:A	17	4532457	17:4532457:G:A	0.000672522
17	3882324	17:3882324:G:A	17	4533127	17:4533127:C:T	0.000672522
17	3882324	17:3882324:G:A	17	4536048	17:4536048:I:12	0.000672522
17	3882324	17:3882324:G:A	17	4536950	17:4536950:A:C	0.000672522
17	3882324	17:3882324:G:A	17	4536995	17:4536995:G:A	0.000672522
17	3882324	17:3882324:G:A	17	4537022	17:4537022:T:C	0.000672522
17	3882324	17:3882324:G:A	17	4539126	17:4539126:C:T	0.000672522
17	3882324	17:3882324:G:A	17	4539191	17:4539191:C:G	0.000672522
17	3882324	17:3882324:G:A	17	4539566	17:4539566:T:C	0.000672522
17	3882324	17:3882324:G:A	17	4539713	17:4539713:G:A	0.000672522
17	3882324	17:3882324:G:A	17	4540297	17:4540297:A:T	0.000672522
17	3882324	17:3882324:G:A	17	4541529	17:4541529:C:T	0.000672522
17	3882324	17:3882324:G:A	17	4542959	17:4542959:T:C	0.000672522
17	3882324	17:3882324:G:A	17	4543174	17:4543174:G:C	0.000672522
17	3882324	17:3882324:G:A	17	4544425	17:4544425:C:T	0.000672522
17	3882324	17:3882324:G:A	17	4545043	17:4545043:G:A	0.000672522
17	3882324	17:3882324:G:A	17	4545780	17:4545780:G:A	0.000672522
17	3882324	17:3882324:G:A	17	4548427	17:4548427:G:A	0.000672522
17	3882324	17:3882324:G:A	17	4548652	17:4548652:G:A	0.000672522
17	3882324	17:3882324:G:A	17	4548687	17:4548687:C:T	0.000672522
17	3882324	17:3882324:G:A	17	4549346	17:4549346:A:G	0.000672522
17	3882324	17:3882324:G:A	17	4552442	17:4552442:C:T	0.000672522
17	3882324	17:3882324:G:A	17	4552569	17:4552569:T:C	0.000672522
17	3882324	17:3882324:G:A	17	4554293	17:4554293:G:A	0.000672522
17	3882324	17:3882324:G:A	17	4555354	17:4555354:C:T	0.000672522
17	3882324	17:3882324:G:A	17	4558717	17:4558717:G:A	0.000672522
17	3882324	17:3882324:G:A	17	4559592	17:4559592:G:A	0.000672522
17	3882324	17:3882324:G:A	17	4559771	17:4559771:G:C	0.000672522
17	3882324	17:3882324:G:A	17	4592304	17:4592304:G:A	0.000672522
17	3882324	17:3882324:G:A	17	4593107	17:4593107:C:G	0.000672522
17	3882324	17:3882324:G:A	17	4595274	17:4595274:G:A	0.000672522
17	3882324	17:3882324:G:A	17	4607263	17:4607263:C:G	0.000672522
17	3882324	17:3882324:G:A	17	4607334	17:4607334:C:T	0.000672522
17	3882324	17:3882324:G:A	17	4607572	17:4607572:G:A	0.000672522
17	3882324	17:3882324:G:A	17	4631679	17:4631679:A:G	0.000672522
17	3882324	17:3882324:G:A	17	4632939	17:4632939:C:A	0.000672522
17	3882324	17:3882324:G:A	17	4633191	17:4633191:G:C	0.000672522
17	3882324	17:3882324:G:A	17	4633215	17:4633215:C:G	0.000672522
17	3882324	17:3882324:G:A	17	4637221	17:4637221:T:C	0.000672522
17	3882324	17:3882324:G:A	17	4638596	17:4638596:G:T	0.000672522
17	3882324	17:3882324:G:A	17	4639474	17:4639474:C:T	0.000672522
17	3882324	17:3882324:G:A	17	4639512	17:4639512:G:A	0.000672522
17	3882324	17:3882324:G:A	17	4671744	17:4671744:G:C	0.000672522
17	3882324	17:3882324:G:A	17	4672676	17:4672676:T:G	0.000672522
17	3882324	17:3882324:G:A	17	4674474	17:4674474:T:G	0.000672522
17	3882324	17:3882324:G:A	17	4674698	17:4674698:C:A	0.000672522
17	3882324	17:3882324:G:A	17	4675024	17:4675024:C:T	0.000672522
17	3882324	17:3882324:G:A	17	4675034	17:4675034:C:A	0.000672522
17	3882324	17:3882324:G:A	17	4675144	17:4675144:G:A	0.000672522
17	3882324	17:3882324:G:A	17	4676095	17:4676095:G:A	0.000672522
17	3882324	17:3882324:G:A	17	4704104	17:4704104:G:A	0.000672522
17	3882324	17:3882324:G:A	17	4704202	17:4704202:C:T	0.000672522
17	3882324	17:3882324:G:A	17	4704343	17:4704343:T:A	0.000672522
17	3882324	17:3882324:G:A	17	4704475	17:4704475:T:A	0.000672522
17	3882324	17:3882324:G:A	17	4716479	17:4716479:C:T	0.000672522
17	3882324	17:3882324:G:A	17	4716549	17:4716549:C:T	0.000672522
17	3882324	17:3882324:G:A	17	4717269	17:4717269:C:T	0.000672522
17	3882324	17:3882324:G:A	17	4717306	17:4717306:A:G	0.000672522
17	3882324	17:3882324:G:A	17	4718046	17:4718046:G:A	0.000672522
17	3882324	17:3882324:G:A	17	4718260	17:4718260:G:T	0.000672522
17	3882324	17:3882324:G:A	17	4718321	17:4718321:D:4	0.000672522
17	3882324	17:3882324:G:A	17	4719249	17:4719249:C:G	0.000672522
17	3882324	17:3882324:G:A	17	4719258	17:4719258:C:T	0.000672522
17	3882324	17:3882324:G:A	17	4719318	17:4719318:T:C	0.000672522
17	3882324	17:3882324:G:A	17	4720375	17:4720375:G:A	0.000672522
17	3882324	17:3882324:G:A	17	4738939	17:4738939:G:A	0.000672522
17	3882324	17:3882324:G:A	17	4741193	17:4741193:C:T	0.000672522
17	3882324	17:3882324:G:A	17	4741967	17:4741967:A:G	0.000672522
17	3882324	17:3882324:G:A	17	4742098	17:4742098:G:A	0.000672522
17	3882324	17:3882324:G:A	17	4742268	17:4742268:T:G	0.000672522
17	3882324	17:3882324:G:A	17	4744183	17:4744183:C:T	0.000672522
17	3882324	17:3882324:G:A	17	4745234	17:4745234:T:A	0.000672522
17	3882324	17:3882324:G:A	17	4780900	17:4780900:C:A	0.000672522
17	3882324	17:3882324:G:A	17	4782422	17:4782422:A:G	0.000672522
17	3882324	17:3882324:G:A	17	4782885	17:4782885:G:T	0.000672522
17	3882324	17:3882324:G:A	17	4783014	17:4783014:T:G	0.000672522
17	3882324	17:3882324:G:A	17	4785713	17:4785713:C:T	0.000672522
17	3882324	17:3882324:G:A	17	4785716	17:4785716:G:A	0.000672522
17	3882324	17:3882324:G:A	17	4785988	17:4785988:G:A	0.000672522
17	3882324	17:3882324:G:A	17	4786139	17:4786139:C:T	0.000672522
17	3882324	17:3882324:G:A	17	4786303	17:4786303:I:9	0.000672522
17	3882324	17:3882324:G:A	17	4789499	17:4789499:T:C	0.000672522
17	3882324	17:3882324:G:A	17	4789530	17:4789530:C:T	0.000672522
17	3882324	17:3882324:G:A	17	4789543	17:4789543:G:A	0.000672522
17	3882324	17:3882324:G:A	17	4789644	17:4789644:C:T	0.000672522
17	3882324	17:3882324:G:A	17	4789777	17:4789777:C:A	0.000672522
17	3882324	17:3882324:G:A	17	4796319	17:4796319:T:C	0.000672522
17	3882324	17:3882324:G:A	17	4797664	17:4797664:A:C	0.000672522
17	3882324	17:3882324:G:A	17	4797740	17:4797740:T:G	0.000672522
17	3882324	17:3882324:G:A	17	4807934	17:4807934:G:C	0.000672522
17	3882324	17:3882324:G:A	17	4810005	17:4810005:G:A	0.000672522
17	3882324	17:3882324:G:A	17	4810895	17:4810895:A:G	0.000672522
17	3882324	17:3882324:G:A	17	4815455	17:4815455:G:A	0.000672522
17	3882324	17:3882324:G:A	17	4816631	17:4816631:G:A	0.000672522
17	3882324	17:3882324:G:A	17	4816937	17:4816937:A:G	0.000672522
17	3882324	17:3882324:G:A	17	4816963	17:4816963:C:T	0.000672522
17	3882324	17:3882324:G:A	17	4817130	17:4817130:C:T	0.000672522
17	3882324	17:3882324:G:A	17	4818091	17:4818091:C:G	0.000672522
17	3882324	17:3882324:G:A	17	4818327	17:4818327:C:T	0.000672522
17	3882324	17:3882324:G:A	17	4818665	17:4818665:C:T	0.000672522
17	3882324	17:3882324:G:A	17	4818750	17:4818750:C:G	0.000672522
17	3882324	17:3882324:G:A	17	4819011	17:4819011:A:G	0.000672522
17	3882324	17:3882324:G:A	17	4819082	17:4819082:A:C	0.000672522
17	3882324	17:3882324:G:A	17	4819278	17:4819278:G:A	0.000672522
17	3882324	17:3882324:G:A	17	4819562	17:4819562:T:G	0.000672522
17	3882324	17:3882324:G:A	17	4819659	17:4819659:C:A	0.000672522
17	3882324	17:3882324:G:A	17	4822814	17:4822814:C:T	0.000672522
17	3882324	17:3882324:G:A	17	4859119	17:4859119:T:C	0.000672522
17	3882324	17:3882324:G:A	17	4859172	17:4859172:G:A	0.000672522
17	3882324	17:3882324:G:A	17	3063197	17:3063197:G:A	0.000672521
17	3882324	17:3882324:G:A	17	3554688	17:3554688:C:G	0.000672521
17	3882324	17:3882324:G:A	17	3577058	17:3577058:G:C	0.000672521
17	3882324	17:3882324:G:A	17	3588840	17:3588840:C:T	0.000672521
17	3882324	17:3882324:G:A	17	3669275	17:3669275:C:T	0.000672521
17	3882324	17:3882324:G:A	17	3757928	17:3757928:T:C	0.000672521
17	3882324	17:3882324:G:A	17	3761092	17:3761092:T:C	0.000672521
17	3882324	17:3882324:G:A	17	3905234	17:3905234:C:G	0.000672521
17	3882324	17:3882324:G:A	17	3944820	17:3944820:I:1	0.000672521
17	3882324	17:3882324:G:A	17	4366263	17:4366263:C:A	0.000672521
17	3882324	17:3882324:G:A	17	4446072	17:4446072:C:G	0.000672521
17	3882324	17:3882324:G:A	17	4536193	17:4536193:G:T	0.000672521
17	3882324	17:3882324:G:A	17	4536370	17:4536370:G:C	0.000672521
17	3882324	17:3882324:G:A	17	4745762	17:4745762:C:T	0.000672521
17	3882324	17:3882324:G:A	17	4746070	17:4746070:G:C	0.000672521
17	3882324	17:3882324:G:A	17	4772191	17:4772191:G:A	0.000672521
17	3882324	17:3882324:G:A	17	4782722	17:4782722:D:5	0.000672521
17	3882324	17:3882324:G:A	17	4807921	17:4807921:G:T	0.000672521
17	3882324	17:3882324:G:A	17	4819351	17:4819351:G:T	0.000672521
17	3882324	17:3882324:G:A	17	4878254	17:4878254:C:T	0.000672521
17	3882324	17:3882324:G:A	17	3032334	17:3032334:G:A	0.00067252
17	3882324	17:3882324:G:A	17	4642124	17:4642124:A:C	0.00067252
17	3882324	17:3882324:G:A	17	4745023	17:4745023:C:G	0.00067252
17	3882324	17:3882324:G:A	17	4549399	17:4549399:I:1	0.000672518
17	3882324	17:3882324:G:A	17	3660039	17:3660039:C:T	0.000672517
17	3882324	17:3882324:G:A	17	3935124	17:3935124:C:T	0.000672517
17	3882324	17:3882324:G:A	17	4032849	17:4032849:G:C	0.000672517
17	3882324	17:3882324:G:A	17	4817208	17:4817208:G:T	0.000672517
17	3882324	17:3882324:G:A	17	4541705	17:4541705:C:T	0.000672514
17	3882324	17:3882324:G:A	17	3816337	17:3816337:A:T	0.000672512
17	3882324	17:3882324:G:A	17	3936181	17:3936181:T:C	0.000672511
17	3882324	17:3882324:G:A	17	3821186	17:3821186:A:C	0.00067251
17	3882324	17:3882324:G:A	17	3947300	17:3947300:C:T	0.000672507
17	3882324	17:3882324:G:A	17	3554662	17:3554662:I:1	0.000672505
17	3882324	17:3882324:G:A	17	3025944	17:3025944:C:T	0.00067205
17	3882324	17:3882324:G:A	17	3729542	17:3729542:G:A	0.000664375
17	3882324	17:3882324:G:A	17	4446191	17:4446191:C:T	0.000660151
17	3882324	17:3882324:G:A	17	4544646	17:4544646:C:G	0.000657609
17	3882324	17:3882324:G:A	17	4050995	17:4050995:C:T	0.000653165
17	3882324	17:3882324:G:A	17	3126564	17:3126564:A:T	0.000648815
17	3882324	17:3882324:G:A	17	3689702	17:3689702:C:T	0.000648101
17	3882324	17:3882324:G:A	17	3724918	17:3724918:T:C	0.000640237
17	3882324	17:3882324:G:A	17	4184996	17:4184996:C:T	0.000637789
17	3882324	17:3882324:G:A	17	3636015	17:3636015:C:T	0.000633677
17	3882324	17:3882324:G:A	17	3656715	17:3656715:G:A	0.000633677
17	3882324	17:3882324:G:A	17	3679624	17:3679624:C:T	0.000633677
17	3882324	17:3882324:G:A	17	3950561	17:3950561:T:C	0.000633677
17	3882324	17:3882324:G:A	17	4167762	17:4167762:A:G	0.000633677
17	3882324	17:3882324:G:A	17	4263732	17:4263732:G:T	0.000633677
17	3882324	17:3882324:G:A	17	4672605	17:4672605:G:A	0.000633677
17	3882324	17:3882324:G:A	17	4744726	17:4744726:G:C	0.000633677
17	3882324	17:3882324:G:A	17	4445982	17:4445982:C:A	0.000633676
17	3882324	17:3882324:G:A	17	4639164	17:4639164:D:2	0.000633674
17	3882324	17:3882324:G:A	17	4539523	17:4539523:G:A	0.000628193
17	3882324	17:3882324:G:A	17	3743683	17:3743683:I:2	0.000625108
17	3882324	17:3882324:G:A	17	3727824	17:3727824:T:C	0.000624072
17	3882324	17:3882324:G:A	17	4082570	17:4082570:G:A	0.00061886
17	3882324	17:3882324:G:A	17	4682735	17:4682735:D:4	0.000617778
17	3882324	17:3882324:G:A	17	4446804	17:4446804:C:T	0.000611521
17	3882324	17:3882324:G:A	17	4715918	17:4715918:C:T	0.000610954
17	3882324	17:3882324:G:A	17	3724546	17:3724546:G:A	0.000606979
17	3882324	17:3882324:G:A	17	4017909	17:4017909:G:C	0.000606441
17	3882324	17:3882324:G:A	17	3542737	17:3542737:C:T	0.00060208
17	3882324	17:3882324:G:A	17	4081325	17:4081325:G:A	0.000601975
17	3882324	17:3882324:G:A	17	4050718	17:4050718:G:T	0.000600763
17	3882324	17:3882324:G:A	17	4532719	17:4532719:A:G	0.00060068
17	3882324	17:3882324:G:A	17	4014306	17:4014306:G:T	0.0006005
17	3882324	17:3882324:G:A	17	3937725	17:3937725:G:A	0.000598168
17	3882324	17:3882324:G:A	17	3462825	17:3462825:T:C	0.000596371
17	3882324	17:3882324:G:A	17	3757103	17:3757103:G:A	0.000596009
17	3882324	17:3882324:G:A	17	3690049	17:3690049:C:T	0.000595247
17	3882324	17:3882324:G:A	17	3554660	17:3554660:I:2	0.000592432
17	3882324	17:3882324:G:A	17	3761116	17:3761116:G:A	0.000591468
17	3882324	17:3882324:G:A	17	4077996	17:4077996:A:G	0.000589273
17	3882324	17:3882324:G:A	17	4555362	17:4555362:C:T	0.000587557
17	3882324	17:3882324:G:A	17	4531002	17:4531002:T:G	0.000584997
17	3882324	17:3882324:G:A	17	4739006	17:4739006:T:G	0.000583879
17	3882324	17:3882324:G:A	17	3801091	17:3801091:C:T	0.000583009
17	3882324	17:3882324:G:A	17	3898161	17:3898161:C:T	0.000581663
17	3882324	17:3882324:G:A	17	3936535	17:3936535:C:T	0.000581648
17	3882324	17:3882324:G:A	17	3650288	17:3650288:G:A	0.000580306
17	3882324	17:3882324:G:A	17	4077854	17:4077854:G:C	0.000579799
17	3882324	17:3882324:G:A	17	4059105	17:4059105:A:G	0.000568116
17	3882324	17:3882324:G:A	17	3753881	17:3753881:T:C	0.000567442
17	3882324	17:3882324:G:A	17	4743543	17:4743543:A:T	0.000566764
17	3882324	17:3882324:G:A	17	3936391	17:3936391:G:A	0.000565692
17	3882324	17:3882324:G:A	17	3543721	17:3543721:G:C	0.000563192
17	3882324	17:3882324:G:A	17	3532764	17:3532764:T:C	0.000562552
17	3882324	17:3882324:G:A	17	3449161	17:3449161:I:4	0.00055707
17	3882324	17:3882324:G:A	17	3937392	17:3937392:A:C	0.000556669
17	3882324	17:3882324:G:A	17	4075037	17:4075037:C:A	0.000556614
17	3882324	17:3882324:G:A	17	3723469	17:3723469:A:G	0.000555422
17	3882324	17:3882324:G:A	17	3622496	17:3622496:T:C	0.000552933
17	3882324	17:3882324:G:A	17	3589059	17:3589059:A:G	0.000551474
17	3882324	17:3882324:G:A	17	3127207	17:3127207:C:T	0.000551357
17	3882324	17:3882324:G:A	17	3062861	17:3062861:G:A	0.000548311
17	3882324	17:3882324:G:A	17	4682958	17:4682958:D:1	0.000547501
17	3882324	17:3882324:G:A	17	4674712	17:4674712:C:G	0.000546149
17	3882324	17:3882324:G:A	17	3544557	17:3544557:G:A	0.000540322
17	3882324	17:3882324:G:A	17	3937400	17:3937400:D:1	0.00053891
17	3882324	17:3882324:G:A	17	3846117	17:3846117:T:G	0.000535801
17	3882324	17:3882324:G:A	17	3026887	17:3026887:G:A	0.000534559
17	3882324	17:3882324:G:A	17	3020432	17:3020432:C:G	0.000531654
17	3882324	17:3882324:G:A	17	4635876	17:4635876:G:T	0.000529567
17	3882324	17:3882324:G:A	17	3542573	17:3542573:C:T	0.000527759
17	3882324	17:3882324:G:A	17	3675336	17:3675336:G:A	0.00052533
17	3882324	17:3882324:G:A	17	3801183	17:3801183:G:A	0.00052533
17	3882324	17:3882324:G:A	17	4021367	17:4021367:G:C	0.00052533
17	3882324	17:3882324:G:A	17	3937338	17:3937338:C:T	0.000517997
17	3882324	17:3882324:G:A	17	4817012	17:4817012:G:A	0.000517774
17	3882324	17:3882324:G:A	17	3944817	17:3944817:G:A	0.000515658
17	3882324	17:3882324:G:A	17	3944852	17:3944852:G:C	0.000515658
17	3882324	17:3882324:G:A	17	4819530	17:4819530:G:A	0.000513878
17	3882324	17:3882324:G:A	17	3528802	17:3528802:C:T	0.00050981
17	3882324	17:3882324:G:A	17	3826208	17:3826208:T:A	0.000504192
17	3882324	17:3882324:G:A	17	4741008	17:4741008:D:4	0.000497357
17	3882324	17:3882324:G:A	17	3291741	17:3291741:T:C	0.000491744
17	3882324	17:3882324:G:A	17	3292460	17:3292460:C:T	0.000491744
17	3882324	17:3882324:G:A	17	3725589	17:3725589:C:T	0.000491744
17	3882324	17:3882324:G:A	17	4524987	17:4524987:G:A	0.000491744
17	3882324	17:3882324:G:A	17	4536860	17:4536860:G:A	0.000491744
17	3882324	17:3882324:G:A	17	4607466	17:4607466:C:T	0.000491744
17	3882324	17:3882324:G:A	17	4638730	17:4638730:T:C	0.000491744
17	3882324	17:3882324:G:A	17	4674932	17:4674932:C:T	0.000491744
17	3882324	17:3882324:G:A	17	4150104	17:4150104:A:C	0.000491743
17	3882324	17:3882324:G:A	17	3750582	17:3750582:C:G	0.000491741
17	3882324	17:3882324:G:A	17	4142515	17:4142515:T:C	0.000491294
17	3882324	17:3882324:G:A	17	3433517	17:3433517:C:A	0.000490026
17	3882324	17:3882324:G:A	17	4682975	17:4682975:G:A	0.000488817
17	3882324	17:3882324:G:A	17	3675416	17:3675416:G:A	0.000487528
17	3882324	17:3882324:G:A	17	3008058	17:3008058:C:T	0.000484133
17	3882324	17:3882324:G:A	17	4448377	17:4448377:C:G	0.000482387
17	3882324	17:3882324:G:A	17	4536514	17:4536514:G:C	0.000480614
17	3882324	17:3882324:G:A	17	3743705	17:3743705:C:T	0.000479594
17	3882324	17:3882324:G:A	17	3468958	17:3468958:G:A	0.000476103
17	3882324	17:3882324:G:A	17	3397398	17:3397398:D:3	0.000474306
17	3882324	17:3882324:G:A	17	3840149	17:3840149:T:C	0.000472556
17	3882324	17:3882324:G:A	17	3397652	17:3397652:T:C	0.000471841
17	3882324	17:3882324:G:A	17	2998136	17:2998136:A:G	0.000467884
17	3882324	17:3882324:G:A	17	4086741	17:4086741:C:A	0.000458514
17	3882324	17:3882324:G:A	17	3660498	17:3660498:C:T	0.000457028
17	3882324	17:3882324:G:A	17	4366357	17:4366357:A:C	0.000450633
17	3882324	17:3882324:G:A	17	3723917	17:3723917:C:G	0.000449569
17	3882324	17:3882324:G:A	17	4074133	17:4074133:C:T	0.000448967
17	3882324	17:3882324:G:A	17	3590869	17:3590869:G:C	0.000448837
17	3882324	17:3882324:G:A	17	4783045	17:4783045:T:G	0.000441729
17	3882324	17:3882324:G:A	17	4783046	17:4783046:T:G	0.00044166
17	3882324	17:3882324:G:A	17	4738574	17:4738574:A:C	0.000439612
17	3882324	17:3882324:G:A	17	4584912	17:4584912:C:G	0.000436936
17	3882324	17:3882324:G:A	17	4102476	17:4102476:T:C	0.000436749
17	3882324	17:3882324:G:A	17	4541555	17:4541555:C:T	0.000434879
17	3882324	17:3882324:G:A	17	4545855	17:4545855:T:C	0.00043108
17	3882324	17:3882324:G:A	17	3623505	17:3623505:I:1	0.000431028
17	3882324	17:3882324:G:A	17	4672615	17:4672615:G:A	0.000428332
17	3882324	17:3882324:G:A	17	4545955	17:4545955:T:C	0.000426704
17	3882324	17:3882324:G:A	17	4633055	17:4633055:C:T	0.000419902
17	3882324	17:3882324:G:A	17	3840010	17:3840010:C:T	0.000419892
17	3882324	17:3882324:G:A	17	3761866	17:3761866:C:G	0.000419746
17	3882324	17:3882324:G:A	17	3062933	17:3062933:G:A	0.000419601
17	3882324	17:3882324:G:A	17	3005905	17:3005905:C:T	0.000419563
17	3882324	17:3882324:G:A	17	4632003	17:4632003:C:T	0.000419305
17	3882324	17:3882324:G:A	17	4545558	17:4545558:C:T	0.000418893
17	3882324	17:3882324:G:A	17	3943381	17:3943381:C:T	0.00041681
17	3882324	17:3882324:G:A	17	3499091	17:3499091:A:G	0.000416558
17	3882324	17:3882324:G:A	17	4186901	17:4186901:G:A	0.000415933
17	3882324	17:3882324:G:A	17	3398240	17:3398240:C:T	0.000411739
17	3882324	17:3882324:G:A	17	4676002	17:4676002:C:G	0.000410844
17	3882324	17:3882324:G:A	17	3471801	17:3471801:C:A	0.00041035
17	3882324	17:3882324:G:A	17	3739788	17:3739788:G:A	0.000405548
17	3882324	17:3882324:G:A	17	3750466	17:3750466:G:A	0.000405548
17	3882324	17:3882324:G:A	17	3542607	17:3542607:T:G	0.000400539
17	3882324	17:3882324:G:A	17	3216221	17:3216221:C:T	0.000397713
17	3882324	17:3882324:G:A	17	3020583	17:3020583:G:A	0.000397315
17	3882324	17:3882324:G:A	17	3530186	17:3530186:G:A	0.000397315
17	3882324	17:3882324:G:A	17	4530881	17:4530881:C:T	0.000397315
17	3882324	17:3882324:G:A	17	4539521	17:4539521:G:A	0.000397315
17	3882324	17:3882324:G:A	17	4548223	17:4548223:G:A	0.000397315
17	3882324	17:3882324:G:A	17	4552379	17:4552379:C:T	0.000397315
17	3882324	17:3882324:G:A	17	4592944	17:4592944:C:G	0.000397315
17	3882324	17:3882324:G:A	17	3753338	17:3753338:G:A	0.000397314
17	3882324	17:3882324:G:A	17	4052227	17:4052227:C:T	0.00039731
17	3882324	17:3882324:G:A	17	3623967	17:3623967:C:T	0.000397299
17	3882324	17:3882324:G:A	17	3526788	17:3526788:G:A	0.000397288
17	3882324	17:3882324:G:A	17	3716844	17:3716844:A:G	0.000396724
17	3882324	17:3882324:G:A	17	4739388	17:4739388:C:T	0.000396605
17	3882324	17:3882324:G:A	17	3471932	17:3471932:T:G	0.00039476
17	3882324	17:3882324:G:A	17	4675446	17:4675446:A:G	0.000394433
17	3882324	17:3882324:G:A	17	3748003	17:3748003:C:T	0.000393923
17	3882324	17:3882324:G:A	17	3664309	17:3664309:C:G	0.000392997
17	3882324	17:3882324:G:A	17	4739441	17:4739441:G:A	0.000392942
17	3882324	17:3882324:G:A	17	3679656	17:3679656:G:A	0.000392739
17	3882324	17:3882324:G:A	17	3724277	17:3724277:A:G	0.000392739
17	3882324	17:3882324:G:A	17	4533942	17:4533942:G:T	0.000390781
17	3882324	17:3882324:G:A	17	4880886	17:4880886:C:T	0.000388583
17	3882324	17:3882324:G:A	17	4672454	17:4672454:G:A	0.000387102
17	3882324	17:3882324:G:A	17	4704055	17:4704055:G:T	0.000387073
17	3882324	17:3882324:G:A	17	3008032	17:3008032:C:T	0.000384358
17	3882324	17:3882324:G:A	17	3216520	17:3216520:D:2	0.000379069
17	3882324	17:3882324:G:A	17	4544804	17:4544804:C:T	0.000379069
17	3882324	17:3882324:G:A	17	4545801	17:4545801:G:A	0.000379069
17	3882324	17:3882324:G:A	17	4539398	17:4539398:G:A	0.000379068
17	3882324	17:3882324:G:A	17	4542397	17:4542397:C:G	0.000379064
17	3882324	17:3882324:G:A	17	4539395	17:4539395:D:1	0.000379058
17	3882324	17:3882324:G:A	17	3943597	17:3943597:D:1	0.000378458
17	3882324	17:3882324:G:A	17	3449015	17:3449015:T:C	0.000376084
17	3882324	17:3882324:G:A	17	3656404	17:3656404:I:36	0.000375689
17	3882324	17:3882324:G:A	17	4179947	17:4179947:T:C	0.00037463
17	3882324	17:3882324:G:A	17	3650180	17:3650180:G:A	0.000374538
17	3882324	17:3882324:G:A	17	3941377	17:3941377:G:A	0.000373156
17	3882324	17:3882324:G:A	17	3750374	17:3750374:G:T	0.000372345
17	3882324	17:3882324:G:A	17	4731795	17:4731795:G:A	0.000372345
17	3882324	17:3882324:G:A	17	3432868	17:3432868:T:C	0.000371755
17	3882324	17:3882324:G:A	17	3433890	17:3433890:C:T	0.000370006
17	3882324	17:3882324:G:A	17	3951545	17:3951545:D:1	0.000369662
17	3882324	17:3882324:G:A	17	3397570	17:3397570:C:T	0.000368638
17	3882324	17:3882324:G:A	17	3610544	17:3610544:C:T	0.000368638
17	3882324	17:3882324:G:A	17	3726226	17:3726226:C:G	0.000368638
17	3882324	17:3882324:G:A	17	4144095	17:4144095:I:1	0.000367576
17	3882324	17:3882324:G:A	17	3592324	17:3592324:C:G	0.000367556
17	3882324	17:3882324:G:A	17	3904074	17:3904074:G:A	0.000358496
17	3882324	17:3882324:G:A	17	4536206	17:4536206:C:G	0.00035828
17	3882324	17:3882324:G:A	17	4181313	17:4181313:C:T	0.000357332
17	3882324	17:3882324:G:A	17	3432966	17:3432966:A:G	0.000356809
17	3882324	17:3882324:G:A	17	3660669	17:3660669:C:G	0.000356063
17	3882324	17:3882324:G:A	17	3756926	17:3756926:G:T	0.000356052
17	3882324	17:3882324:G:A	17	4638535	17:4638535:G:C	0.000356036
17	3882324	17:3882324:G:A	17	3720449	17:3720449:A:G	0.000355656
17	3882324	17:3882324:G:A	17	4453046	17:4453046:C:T	0.000352625
17	3882324	17:3882324:G:A	17	4486504	17:4486504:C:T	0.000350607
17	3882324	17:3882324:G:A	17	3197465	17:3197465:C:T	0.000349805
17	3882324	17:3882324:G:A	17	4607394	17:4607394:G:A	0.000349185
17	3882324	17:3882324:G:A	17	4143718	17:4143718:G:C	0.000346681
17	3882324	17:3882324:G:A	17	3062709	17:3062709:G:A	0.000341724
17	3882324	17:3882324:G:A	17	4596802	17:4596802:C:T	0.000340874
17	3882324	17:3882324:G:A	17	4641663	17:4641663:A:T	0.000340751
17	3882324	17:3882324:G:A	17	4550144	17:4550144:C:T	0.000340099
17	3882324	17:3882324:G:A	17	3527954	17:3527954:G:A	0.000339831
17	3882324	17:3882324:G:A	17	3816153	17:3816153:G:A	0.000338903
17	3882324	17:3882324:G:A	17	4682476	17:4682476:G:A	0.000337884
17	3882324	17:3882324:G:A	17	4445191	17:4445191:A:G	0.000336715
17	3882324	17:3882324:G:A	17	4051988	17:4051988:C:T	0.000336704
17	3882324	17:3882324:G:A	17	3943598	17:3943598:G:C	0.000336545
17	3882324	17:3882324:G:A	17	4242479	17:4242479:G:A	0.000336079
17	3882324	17:3882324:G:A	17	4242523	17:4242523:T:C	0.000335576
17	3882324	17:3882324:G:A	17	3951543	17:3951543:I:1	0.000332652
17	3882324	17:3882324:G:A	17	3063296	17:3063296:C:T	0.0003303
17	3882324	17:3882324:G:A	17	4782853	17:4782853:D:6	0.000330256
17	3882324	17:3882324:G:A	17	3291954	17:3291954:G:A	0.000330031
17	3882324	17:3882324:G:A	17	4782605	17:4782605:A:G	0.000330031
17	3882324	17:3882324:G:A	17	4081551	17:4081551:D:2	0.000330027
17	3882324	17:3882324:G:A	17	3723213	17:3723213:T:C	0.000329721
17	3882324	17:3882324:G:A	17	4720886	17:4720886:D:1	0.000329698
17	3882324	17:3882324:G:A	17	3544732	17:3544732:C:T	0.000328927
17	3882324	17:3882324:G:A	17	4539344	17:4539344:D:1	0.000327262
17	3882324	17:3882324:G:A	17	4595387	17:4595387:C:G	0.000325895
17	3882324	17:3882324:G:A	17	3732281	17:3732281:G:C	0.000321004
17	3882324	17:3882324:G:A	17	4542395	17:4542395:T:C	0.000320589
17	3882324	17:3882324:G:A	17	3883560	17:3883560:D:2	0.000320429
17	3882324	17:3882324:G:A	17	2962806	17:2962806:I:14	0.000320099
17	3882324	17:3882324:G:A	17	4717822	17:4717822:G:A	0.000318845
17	3882324	17:3882324:G:A	17	3723458	17:3723458:C:T	0.000317875
17	3882324	17:3882324:G:A	17	4183733	17:4183733:D:1	0.000317712
17	3882324	17:3882324:G:A	17	3880279	17:3880279:G:A	0.000317286
17	3882324	17:3882324:G:A	17	2963784	17:2963784:G:A	0.000317275
17	3882324	17:3882324:G:A	17	4006803	17:4006803:I:3	0.000317063
17	3882324	17:3882324:G:A	17	4056126	17:4056126:D:4	0.000317063
17	3882324	17:3882324:G:A	17	4056128	17:4056128:D:3	0.000317063
17	3882324	17:3882324:G:A	17	3623951	17:3623951:G:A	0.000317058
17	3882324	17:3882324:G:A	17	4014602	17:4014602:A:G	0.000317049
17	3882324	17:3882324:G:A	17	4541389	17:4541389:G:A	0.000317043
17	3882324	17:3882324:G:A	17	3469361	17:3469361:D:21	0.000317042
17	3882324	17:3882324:G:A	17	4717368	17:4717368:G:C	0.000317041
17	3882324	17:3882324:G:A	17	2963384	17:2963384:G:A	0.000316826
17	3882324	17:3882324:G:A	17	2980380	17:2980380:C:T	0.000316826
17	3882324	17:3882324:G:A	17	2981256	17:2981256:C:T	0.000316826
17	3882324	17:3882324:G:A	17	2984895	17:2984895:C:A	0.000316826
17	3882324	17:3882324:G:A	17	3005404	17:3005404:T:C	0.000316826
17	3882324	17:3882324:G:A	17	3030916	17:3030916:T:C	0.000316826
17	3882324	17:3882324:G:A	17	3063066	17:3063066:A:G	0.000316826
17	3882324	17:3882324:G:A	17	3063167	17:3063167:C:G	0.000316826
17	3882324	17:3882324:G:A	17	3092884	17:3092884:G:A	0.000316826
17	3882324	17:3882324:G:A	17	3197577	17:3197577:A:T	0.000316826
17	3882324	17:3882324:G:A	17	3216089	17:3216089:C:T	0.000316826
17	3882324	17:3882324:G:A	17	3292105	17:3292105:G:A	0.000316826
17	3882324	17:3882324:G:A	17	3397516	17:3397516:C:T	0.000316826
17	3882324	17:3882324:G:A	17	3397627	17:3397627:A:G	0.000316826
17	3882324	17:3882324:G:A	17	3397670	17:3397670:C:A	0.000316826
17	3882324	17:3882324:G:A	17	3420998	17:3420998:G:A	0.000316826
17	3882324	17:3882324:G:A	17	3467606	17:3467606:T:C	0.000316826
17	3882324	17:3882324:G:A	17	3483525	17:3483525:C:T	0.000316826
17	3882324	17:3882324:G:A	17	3514698	17:3514698:T:G	0.000316826
17	3882324	17:3882324:G:A	17	3524284	17:3524284:G:A	0.000316826
17	3882324	17:3882324:G:A	17	3529036	17:3529036:G:A	0.000316826
17	3882324	17:3882324:G:A	17	3532759	17:3532759:G:A	0.000316826
17	3882324	17:3882324:G:A	17	3542634	17:3542634:T:G	0.000316826
17	3882324	17:3882324:G:A	17	3580496	17:3580496:A:G	0.000316826
17	3882324	17:3882324:G:A	17	3589841	17:3589841:G:A	0.000316826
17	3882324	17:3882324:G:A	17	3591025	17:3591025:C:T	0.000316826
17	3882324	17:3882324:G:A	17	3615407	17:3615407:G:A	0.000316826
17	3882324	17:3882324:G:A	17	3621362	17:3621362:G:A	0.000316826
17	3882324	17:3882324:G:A	17	3636018	17:3636018:C:T	0.000316826
17	3882324	17:3882324:G:A	17	3640228	17:3640228:A:G	0.000316826
17	3882324	17:3882324:G:A	17	3656536	17:3656536:G:A	0.000316826
17	3882324	17:3882324:G:A	17	3656871	17:3656871:C:T	0.000316826
17	3882324	17:3882324:G:A	17	3658217	17:3658217:G:A	0.000316826
17	3882324	17:3882324:G:A	17	3672423	17:3672423:T:G	0.000316826
17	3882324	17:3882324:G:A	17	3673477	17:3673477:C:T	0.000316826
17	3882324	17:3882324:G:A	17	3678016	17:3678016:G:A	0.000316826
17	3882324	17:3882324:G:A	17	3688619	17:3688619:C:T	0.000316826
17	3882324	17:3882324:G:A	17	3690406	17:3690406:C:T	0.000316826
17	3882324	17:3882324:G:A	17	3690621	17:3690621:C:T	0.000316826
17	3882324	17:3882324:G:A	17	3691623	17:3691623:G:A	0.000316826
17	3882324	17:3882324:G:A	17	3724245	17:3724245:C:A	0.000316826
17	3882324	17:3882324:G:A	17	3724278	17:3724278:C:A	0.000316826
17	3882324	17:3882324:G:A	17	3724388	17:3724388:C:A	0.000316826
17	3882324	17:3882324:G:A	17	3724701	17:3724701:G:A	0.000316826
17	3882324	17:3882324:G:A	17	3724872	17:3724872:C:T	0.000316826
17	3882324	17:3882324:G:A	17	3727978	17:3727978:C:T	0.000316826
17	3882324	17:3882324:G:A	17	3728137	17:3728137:C:T	0.000316826
17	3882324	17:3882324:G:A	17	3750431	17:3750431:T:C	0.000316826
17	3882324	17:3882324:G:A	17	3751752	17:3751752:G:A	0.000316826
17	3882324	17:3882324:G:A	17	3751836	17:3751836:G:T	0.000316826
17	3882324	17:3882324:G:A	17	3753814	17:3753814:G:A	0.000316826
17	3882324	17:3882324:G:A	17	3753974	17:3753974:G:C	0.000316826
17	3882324	17:3882324:G:A	17	3757690	17:3757690:G:A	0.000316826
17	3882324	17:3882324:G:A	17	3759467	17:3759467:G:A	0.000316826
17	3882324	17:3882324:G:A	17	3761321	17:3761321:D:1	0.000316826
17	3882324	17:3882324:G:A	17	3846237	17:3846237:C:T	0.000316826
17	3882324	17:3882324:G:A	17	3885568	17:3885568:G:A	0.000316826
17	3882324	17:3882324:G:A	17	3898481	17:3898481:T:C	0.000316826
17	3882324	17:3882324:G:A	17	3905182	17:3905182:G:A	0.000316826
17	3882324	17:3882324:G:A	17	3925307	17:3925307:G:A	0.000316826
17	3882324	17:3882324:G:A	17	3947846	17:3947846:T:C	0.000316826
17	3882324	17:3882324:G:A	17	3950780	17:3950780:G:A	0.000316826
17	3882324	17:3882324:G:A	17	3951671	17:3951671:G:A	0.000316826
17	3882324	17:3882324:G:A	17	4009700	17:4009700:C:T	0.000316826
17	3882324	17:3882324:G:A	17	4014309	17:4014309:T:A	0.000316826
17	3882324	17:3882324:G:A	17	4070745	17:4070745:G:A	0.000316826
17	3882324	17:3882324:G:A	17	4077928	17:4077928:T:C	0.000316826
17	3882324	17:3882324:G:A	17	4095794	17:4095794:T:A	0.000316826
17	3882324	17:3882324:G:A	17	4117146	17:4117146:C:T	0.000316826
17	3882324	17:3882324:G:A	17	4123869	17:4123869:A:G	0.000316826
17	3882324	17:3882324:G:A	17	4124133	17:4124133:C:T	0.000316826
17	3882324	17:3882324:G:A	17	4149793	17:4149793:C:T	0.000316826
17	3882324	17:3882324:G:A	17	4154807	17:4154807:I:25	0.000316826
17	3882324	17:3882324:G:A	17	4167744	17:4167744:A:G	0.000316826
17	3882324	17:3882324:G:A	17	4184883	17:4184883:G:A	0.000316826
17	3882324	17:3882324:G:A	17	4194952	17:4194952:G:A	0.000316826
17	3882324	17:3882324:G:A	17	4195013	17:4195013:C:T	0.000316826
17	3882324	17:3882324:G:A	17	4208047	17:4208047:G:A	0.000316826
17	3882324	17:3882324:G:A	17	4263805	17:4263805:G:A	0.000316826
17	3882324	17:3882324:G:A	17	4263924	17:4263924:A:C	0.000316826
17	3882324	17:3882324:G:A	17	4446908	17:4446908:C:T	0.000316826
17	3882324	17:3882324:G:A	17	4530698	17:4530698:G:A	0.000316826
17	3882324	17:3882324:G:A	17	4533089	17:4533089:G:A	0.000316826
17	3882324	17:3882324:G:A	17	4533285	17:4533285:C:T	0.000316826
17	3882324	17:3882324:G:A	17	4533286	17:4533286:G:A	0.000316826
17	3882324	17:3882324:G:A	17	4533486	17:4533486:G:A	0.000316826
17	3882324	17:3882324:G:A	17	4533863	17:4533863:G:A	0.000316826
17	3882324	17:3882324:G:A	17	4541530	17:4541530:G:A	0.000316826
17	3882324	17:3882324:G:A	17	4543150	17:4543150:A:G	0.000316826
17	3882324	17:3882324:G:A	17	4544844	17:4544844:G:A	0.000316826
17	3882324	17:3882324:G:A	17	4545531	17:4545531:G:A	0.000316826
17	3882324	17:3882324:G:A	17	4545566	17:4545566:A:G	0.000316826
17	3882324	17:3882324:G:A	17	4545671	17:4545671:C:T	0.000316826
17	3882324	17:3882324:G:A	17	4554002	17:4554002:C:T	0.000316826
17	3882324	17:3882324:G:A	17	4558593	17:4558593:G:A	0.000316826
17	3882324	17:3882324:G:A	17	4559452	17:4559452:T:C	0.000316826
17	3882324	17:3882324:G:A	17	4597035	17:4597035:G:A	0.000316826
17	3882324	17:3882324:G:A	17	4597175	17:4597175:G:A	0.000316826
17	3882324	17:3882324:G:A	17	4631902	17:4631902:C:T	0.000316826
17	3882324	17:3882324:G:A	17	4633147	17:4633147:G:A	0.000316826
17	3882324	17:3882324:G:A	17	4637189	17:4637189:G:A	0.000316826
17	3882324	17:3882324:G:A	17	4638850	17:4638850:C:G	0.000316826
17	3882324	17:3882324:G:A	17	4639400	17:4639400:D:3	0.000316826
17	3882324	17:3882324:G:A	17	4673340	17:4673340:C:T	0.000316826
17	3882324	17:3882324:G:A	17	4673591	17:4673591:A:T	0.000316826
17	3882324	17:3882324:G:A	17	4674616	17:4674616:G:A	0.000316826
17	3882324	17:3882324:G:A	17	4674896	17:4674896:C:T	0.000316826
17	3882324	17:3882324:G:A	17	4716541	17:4716541:C:T	0.000316826
17	3882324	17:3882324:G:A	17	4718118	17:4718118:T:C	0.000316826
17	3882324	17:3882324:G:A	17	4718598	17:4718598:G:A	0.000316826
17	3882324	17:3882324:G:A	17	4741542	17:4741542:C:T	0.000316826
17	3882324	17:3882324:G:A	17	4741899	17:4741899:C:T	0.000316826
17	3882324	17:3882324:G:A	17	4742154	17:4742154:D:3	0.000316826
17	3882324	17:3882324:G:A	17	4743517	17:4743517:G:C	0.000316826
17	3882324	17:3882324:G:A	17	4743802	17:4743802:G:A	0.000316826
17	3882324	17:3882324:G:A	17	4744215	17:4744215:A:G	0.000316826
17	3882324	17:3882324:G:A	17	4782951	17:4782951:G:A	0.000316826
17	3882324	17:3882324:G:A	17	4790092	17:4790092:G:C	0.000316826
17	3882324	17:3882324:G:A	17	4790271	17:4790271:A:G	0.000316826
17	3882324	17:3882324:G:A	17	4808099	17:4808099:T:C	0.000316826
17	3882324	17:3882324:G:A	17	4810815	17:4810815:A:G	0.000316826
17	3882324	17:3882324:G:A	17	4814710	17:4814710:C:T	0.000316826
17	3882324	17:3882324:G:A	17	4816818	17:4816818:T:A	0.000316826
17	3882324	17:3882324:G:A	17	4818116	17:4818116:G:C	0.000316826
17	3882324	17:3882324:G:A	17	4818878	17:4818878:G:A	0.000316826
17	3882324	17:3882324:G:A	17	4819160	17:4819160:G:A	0.000316826
17	3882324	17:3882324:G:A	17	4833660	17:4833660:G:A	0.000316826
17	3882324	17:3882324:G:A	17	4878280	17:4878280:A:G	0.000316826
17	3882324	17:3882324:G:A	17	3018223	17:3018223:G:A	0.000316825
17	3882324	17:3882324:G:A	17	3197520	17:3197520:T:C	0.000316825
17	3882324	17:3882324:G:A	17	3544691	17:3544691:A:G	0.000316825
17	3882324	17:3882324:G:A	17	3624287	17:3624287:G:A	0.000316825
17	3882324	17:3882324:G:A	17	3630137	17:3630137:C:G	0.000316825
17	3882324	17:3882324:G:A	17	3676666	17:3676666:C:T	0.000316825
17	3882324	17:3882324:G:A	17	3678186	17:3678186:C:T	0.000316825
17	3882324	17:3882324:G:A	17	3748108	17:3748108:G:A	0.000316825
17	3882324	17:3882324:G:A	17	3869798	17:3869798:G:A	0.000316825
17	3882324	17:3882324:G:A	17	3876180	17:3876180:C:T	0.000316825
17	3882324	17:3882324:G:A	17	3904286	17:3904286:C:G	0.000316825
17	3882324	17:3882324:G:A	17	4033000	17:4033000:C:T	0.000316825
17	3882324	17:3882324:G:A	17	4076578	17:4076578:G:C	0.000316825
17	3882324	17:3882324:G:A	17	4088972	17:4088972:G:A	0.000316825
17	3882324	17:3882324:G:A	17	4170957	17:4170957:G:T	0.000316825
17	3882324	17:3882324:G:A	17	4184924	17:4184924:G:A	0.000316825
17	3882324	17:3882324:G:A	17	4433890	17:4433890:C:A	0.000316825
17	3882324	17:3882324:G:A	17	4536887	17:4536887:G:A	0.000316825
17	3882324	17:3882324:G:A	17	4542416	17:4542416:C:T	0.000316825
17	3882324	17:3882324:G:A	17	4544736	17:4544736:C:T	0.000316825
17	3882324	17:3882324:G:A	17	4549981	17:4549981:C:T	0.000316825
17	3882324	17:3882324:G:A	17	4554076	17:4554076:A:G	0.000316825
17	3882324	17:3882324:G:A	17	4593764	17:4593764:T:C	0.000316825
17	3882324	17:3882324:G:A	17	4639351	17:4639351:G:A	0.000316825
17	3882324	17:3882324:G:A	17	4673562	17:4673562:A:G	0.000316825
17	3882324	17:3882324:G:A	17	4716265	17:4716265:C:T	0.000316825
17	3882324	17:3882324:G:A	17	4716668	17:4716668:G:A	0.000316825
17	3882324	17:3882324:G:A	17	4739464	17:4739464:G:A	0.000316825
17	3882324	17:3882324:G:A	17	4745005	17:4745005:G:A	0.000316825
17	3882324	17:3882324:G:A	17	3571689	17:3571689:G:A	0.000316824
17	3882324	17:3882324:G:A	17	3577266	17:3577266:G:T	0.000316824
17	3882324	17:3882324:G:A	17	3801022	17:3801022:D:4	0.000316824
17	3882324	17:3882324:G:A	17	3916168	17:3916168:G:A	0.000316824
17	3882324	17:3882324:G:A	17	4077056	17:4077056:C:G	0.000316824
17	3882324	17:3882324:G:A	17	4182230	17:4182230:G:C	0.000316824
17	3882324	17:3882324:G:A	17	4207834	17:4207834:G:A	0.000316824
17	3882324	17:3882324:G:A	17	4536914	17:4536914:C:G	0.000316824
17	3882324	17:3882324:G:A	17	3216428	17:3216428:G:C	0.000316823
17	3882324	17:3882324:G:A	17	3469277	17:3469277:C:T	0.000316823
17	3882324	17:3882324:G:A	17	4731419	17:4731419:C:A	0.000316823
17	3882324	17:3882324:G:A	17	3030893	17:3030893:C:G	0.000316822
17	3882324	17:3882324:G:A	17	4559826	17:4559826:C:T	0.000316822
17	3882324	17:3882324:G:A	17	4738704	17:4738704:T:C	0.000316822
17	3882324	17:3882324:G:A	17	4102474	17:4102474:C:T	0.00031682
17	3882324	17:3882324:G:A	17	4555391	17:4555391:C:T	0.00031682
17	3882324	17:3882324:G:A	17	4555540	17:4555540:C:T	0.00031682
17	3882324	17:3882324:G:A	17	4555662	17:4555662:C:T	0.00031682
17	3882324	17:3882324:G:A	17	4555664	17:4555664:C:T	0.00031682
17	3882324	17:3882324:G:A	17	4531034	17:4531034:G:T	0.000316819
17	3882324	17:3882324:G:A	17	4551813	17:4551813:I:1	0.000316818
17	3882324	17:3882324:G:A	17	4544729	17:4544729:T:G	0.000316813
17	3882324	17:3882324:G:A	17	3018245	17:3018245:C:G	0.000316812
17	3882324	17:3882324:G:A	17	3468849	17:3468849:T:C	0.000316809
17	3882324	17:3882324:G:A	17	3675257	17:3675257:C:T	0.000316809
17	3882324	17:3882324:G:A	17	4683169	17:4683169:A:G	0.000316807
17	3882324	17:3882324:G:A	17	3872694	17:3872694:C:T	0.000316768
17	3882324	17:3882324:G:A	17	3518738	17:3518738:G:A	0.000316638
17	3882324	17:3882324:G:A	17	3397676	17:3397676:C:G	0.000314997
17	3882324	17:3882324:G:A	17	4173374	17:4173374:G:A	0.000314653
17	3882324	17:3882324:G:A	17	3881588	17:3881588:G:A	0.000314449
17	3882324	17:3882324:G:A	17	4022799	17:4022799:A:T	0.000314449
17	3882324	17:3882324:G:A	17	4816583	17:4816583:T:A	0.000311716
17	3882324	17:3882324:G:A	17	4816584	17:4816584:C:A	0.000311716
17	3882324	17:3882324:G:A	17	3292647	17:3292647:D:1	0.000309879
17	3882324	17:3882324:G:A	17	3292653	17:3292653:A:G	0.000309879
17	3882324	17:3882324:G:A	17	4816899	17:4816899:G:A	0.000309257
17	3882324	17:3882324:G:A	17	3278249	17:3278249:G:A	0.000306682
17	3882324	17:3882324:G:A	17	4738460	17:4738460:C:T	0.000306188
17	3882324	17:3882324:G:A	17	4536433	17:4536433:G:T	0.000306161
17	3882324	17:3882324:G:A	17	3843243	17:3843243:D:3	0.000305862
17	3882324	17:3882324:G:A	17	4745445	17:4745445:A:G	0.000305442
17	3882324	17:3882324:G:A	17	3292658	17:3292658:C:A	0.000304033
17	3882324	17:3882324:G:A	17	4555495	17:4555495:G:A	0.000303302
17	3882324	17:3882324:G:A	17	4539152	17:4539152:C:T	0.00030199
17	3882324	17:3882324:G:A	17	4033056	17:4033056:G:A	0.000298504
17	3882324	17:3882324:G:A	17	4738774	17:4738774:A:G	0.000297298
17	3882324	17:3882324:G:A	17	4206427	17:4206427:G:A	0.000296841
17	3882324	17:3882324:G:A	17	4742170	17:4742170:G:A	0.000296662
17	3882324	17:3882324:G:A	17	4540327	17:4540327:T:G	0.000296261
17	3882324	17:3882324:G:A	17	3524179	17:3524179:G:A	0.000295972
17	3882324	17:3882324:G:A	17	3673848	17:3673848:T:C	0.000294245
17	3882324	17:3882324:G:A	17	4544674	17:4544674:I:22.01	0.000294177
17	3882324	17:3882324:G:A	17	3928641	17:3928641:C:T	0.000291863
17	3882324	17:3882324:G:A	17	4822876	17:4822876:G:A	0.000291217
17	3882324	17:3882324:G:A	17	3761942	17:3761942:G:A	0.000291212
17	3882324	17:3882324:G:A	17	4016290	17:4016290:C:T	0.000290823
17	3882324	17:3882324:G:A	17	4717602	17:4717602:A:G	0.000290378
17	3882324	17:3882324:G:A	17	3292309	17:3292309:T:A	0.000289449
17	3882324	17:3882324:G:A	17	3951602	17:3951602:G:A	0.000288305
17	3882324	17:3882324:G:A	17	3843243	17:3843243:D:5	0.00028581
17	3882324	17:3882324:G:A	17	3927657	17:3927657:I:2	0.000285042
17	3882324	17:3882324:G:A	17	3655404	17:3655404:G:A	0.000284567
17	3882324	17:3882324:G:A	17	3755064	17:3755064:I:19.01	0.00028269
17	3882324	17:3882324:G:A	17	3449037	17:3449037:C:T	0.000281724
17	3882324	17:3882324:G:A	17	3449000	17:3449000:A:G	0.000280898
17	3882324	17:3882324:G:A	17	3647595	17:3647595:T:C	0.000280475
17	3882324	17:3882324:G:A	17	4173532	17:4173532:D:2	0.000280382
17	3882324	17:3882324:G:A	17	3647580	17:3647580:D:7	0.000280346
17	3882324	17:3882324:G:A	17	3566890	17:3566890:C:T	0.000279712
17	3882324	17:3882324:G:A	17	3821392	17:3821392:T:C	0.000279712
17	3882324	17:3882324:G:A	17	3904287	17:3904287:G:A	0.000279712
17	3882324	17:3882324:G:A	17	4531040	17:4531040:C:G	0.000279712
17	3882324	17:3882324:G:A	17	4555265	17:4555265:G:T	0.000279712
17	3882324	17:3882324:G:A	17	4675345	17:4675345:A:G	0.000279712
17	3882324	17:3882324:G:A	17	4183799	17:4183799:G:A	0.000279711
17	3882324	17:3882324:G:A	17	3743705	17:3743705:I:4	0.00027921
17	3882324	17:3882324:G:A	17	4449244	17:4449244:C:T	0.000278566
17	3882324	17:3882324:G:A	17	3812965	17:3812965:C:T	0.000278026
17	3882324	17:3882324:G:A	17	4809087	17:4809087:A:G	0.000277211
17	3882324	17:3882324:G:A	17	4044472	17:4044472:T:G	0.000276371
17	3882324	17:3882324:G:A	17	3951556	17:3951556:D:2	0.000276342
17	3882324	17:3882324:G:A	17	4531050	17:4531050:C:T	0.000276028
17	3882324	17:3882324:G:A	17	3925408	17:3925408:T:C	0.00027584
17	3882324	17:3882324:G:A	17	3725187	17:3725187:T:C	0.000275553
17	3882324	17:3882324:G:A	17	4808445	17:4808445:A:C	0.000273842
17	3882324	17:3882324:G:A	17	3489158	17:3489158:T:G	0.000273053
17	3882324	17:3882324:G:A	17	3944859	17:3944859:D:32	0.000271953
17	3882324	17:3882324:G:A	17	3449200	17:3449200:I:1	0.000271885
17	3882324	17:3882324:G:A	17	3440225	17:3440225:T:C	0.000271757
17	3882324	17:3882324:G:A	17	4541663	17:4541663:G:A	0.000271521
17	3882324	17:3882324:G:A	17	3951546	17:3951546:I:5	0.000271197
17	3882324	17:3882324:G:A	17	3941493	17:3941493:C:G	0.000271107
17	3882324	17:3882324:G:A	17	3433106	17:3433106:D:10	0.000270708
17	3882324	17:3882324:G:A	17	4090708	17:4090708:C:T	0.000269207
17	3882324	17:3882324:G:A	17	4593842	17:4593842:T:C	0.000267459
17	3882324	17:3882324:G:A	17	2980273	17:2980273:C:T	0.000266217
17	3882324	17:3882324:G:A	17	3543444	17:3543444:C:G	0.000265305
17	3882324	17:3882324:G:A	17	3846217	17:3846217:C:T	0.000265303
17	3882324	17:3882324:G:A	17	4639499	17:4639499:C:G	0.000264538
17	3882324	17:3882324:G:A	17	3433385	17:3433385:C:G	0.000262301
17	3882324	17:3882324:G:A	17	4676006	17:4676006:G:A	0.000262268
17	3882324	17:3882324:G:A	17	3675802	17:3675802:C:T	0.000259445
17	3882324	17:3882324:G:A	17	4817140	17:4817140:C:T	0.00025654
17	3882324	17:3882324:G:A	17	3544510	17:3544510:C:T	0.000256483
17	3882324	17:3882324:G:A	17	3898860	17:3898860:T:C	0.00025559
17	3882324	17:3882324:G:A	17	3448906	17:3448906:T:C	0.000255306
17	3882324	17:3882324:G:A	17	4525009	17:4525009:C:T	0.000254799
17	3882324	17:3882324:G:A	17	4554285	17:4554285:G:A	0.000254321
17	3882324	17:3882324:G:A	17	3745920	17:3745920:G:A	0.000253851
17	3882324	17:3882324:G:A	17	3724164	17:3724164:A:G	0.000252957
17	3882324	17:3882324:G:A	17	4154747	17:4154747:C:T	0.00025099
17	3882324	17:3882324:G:A	17	4739332	17:4739332:C:G	0.000250689
17	3882324	17:3882324:G:A	17	3729625	17:3729625:C:T	0.000249984
17	3882324	17:3882324:G:A	17	4671456	17:4671456:T:A	0.000249667
17	3882324	17:3882324:G:A	17	3571724	17:3571724:A:G	0.000249412
17	3882324	17:3882324:G:A	17	4532926	17:4532926:G:C	0.000245969
17	3882324	17:3882324:G:A	17	4217199	17:4217199:G:C	0.000245088
17	3882324	17:3882324:G:A	17	4816027	17:4816027:C:G	0.000244848
17	3882324	17:3882324:G:A	17	3518779	17:3518779:C:T	0.000244782
17	3882324	17:3882324:G:A	17	3528750	17:3528750:C:T	0.000244236
17	3882324	17:3882324:G:A	17	4584588	17:4584588:C:A	0.000241106
17	3882324	17:3882324:G:A	17	3937701	17:3937701:A:C	0.000240927
17	3882324	17:3882324:G:A	17	3018168	17:3018168:C:T	0.000240703
17	3882324	17:3882324:G:A	17	3062846	17:3062846:C:T	0.000240703
17	3882324	17:3882324:G:A	17	3818493	17:3818493:D:3	0.000240703
17	3882324	17:3882324:G:A	17	4545540	17:4545540:G:A	0.000240703
17	3882324	17:3882324:G:A	17	4548497	17:4548497:A:C	0.000240703
17	3882324	17:3882324:G:A	17	4142983	17:4142983:C:T	0.000240702
17	3882324	17:3882324:G:A	17	4549980	17:4549980:G:T	0.000240697
17	3882324	17:3882324:G:A	17	4815428	17:4815428:G:T	0.000240694
17	3882324	17:3882324:G:A	17	3528957	17:3528957:C:A	0.00024068
17	3882324	17:3882324:G:A	17	4553746	17:4553746:C:G	0.000240322
17	3882324	17:3882324:G:A	17	3745976	17:3745976:G:A	0.000239585
17	3882324	17:3882324:G:A	17	4796130	17:4796130:C:A	0.000237632
17	3882324	17:3882324:G:A	17	3278990	17:3278990:T:A	0.000236555
17	3882324	17:3882324:G:A	17	3032332	17:3032332:C:T	0.000235902
17	3882324	17:3882324:G:A	17	4067302	17:4067302:T:C	0.000234727
17	3882324	17:3882324:G:A	17	3025977	17:3025977:G:A	0.000234037
17	3882324	17:3882324:G:A	17	3622706	17:3622706:C:T	0.000233171
17	3882324	17:3882324:G:A	17	4558453	17:4558453:G:A	0.000231781
17	3882324	17:3882324:G:A	17	4545629	17:4545629:G:A	0.000231262
17	3882324	17:3882324:G:A	17	4743710	17:4743710:G:A	0.000230231
17	3882324	17:3882324:G:A	17	3026209	17:3026209:A:C	0.000228327
17	3882324	17:3882324:G:A	17	3660774	17:3660774:G:A	0.000227918
17	3882324	17:3882324:G:A	17	3433388	17:3433388:A:C	0.000227201
17	3882324	17:3882324:G:A	17	4289131	17:4289131:G:A	0.000226973
17	3882324	17:3882324:G:A	17	4676842	17:4676842:A:G	0.000226797
17	3882324	17:3882324:G:A	17	3092267	17:3092267:G:A	0.00022675
17	3882324	17:3882324:G:A	17	4445081	17:4445081:C:T	0.00022675
17	3882324	17:3882324:G:A	17	4549982	17:4549982:G:A	0.000226747
17	3882324	17:3882324:G:A	17	4187096	17:4187096:G:A	0.000226635
17	3882324	17:3882324:G:A	17	3660790	17:3660790:T:C	0.000226494
17	3882324	17:3882324:G:A	17	3753865	17:3753865:C:T	0.000225703
17	3882324	17:3882324:G:A	17	3590239	17:3590239:A:G	0.00022548
17	3882324	17:3882324:G:A	17	3471838	17:3471838:G:A	0.000225438
17	3882324	17:3882324:G:A	17	4720161	17:4720161:G:A	0.000224731
17	3882324	17:3882324:G:A	17	3951552	17:3951552:C:T	0.000224243
17	3882324	17:3882324:G:A	17	3585779	17:3585779:C:T	0.000223762
17	3882324	17:3882324:G:A	17	4539506	17:4539506:T:C	0.000223543
17	3882324	17:3882324:G:A	17	3448992	17:3448992:G:A	0.000223374
17	3882324	17:3882324:G:A	17	3471437	17:3471437:T:A	0.000223374
17	3882324	17:3882324:G:A	17	3660779	17:3660779:A:G	0.000222591
17	3882324	17:3882324:G:A	17	4717633	17:4717633:T:C	0.000222325
17	3882324	17:3882324:G:A	17	3533036	17:3533036:G:C	0.000220247
17	3882324	17:3882324:G:A	17	4560326	17:4560326:G:C	0.000219472
17	3882324	17:3882324:G:A	17	3513959	17:3513959:A:G	0.000218056
17	3882324	17:3882324:G:A	17	4673325	17:4673325:C:T	0.000213636
17	3882324	17:3882324:G:A	17	3732268	17:3732268:G:A	0.000213612
17	3882324	17:3882324:G:A	17	4558969	17:4558969:G:A	0.000213486
17	3882324	17:3882324:G:A	17	4672273	17:4672273:C:T	0.000213384
17	3882324	17:3882324:G:A	17	3897729	17:3897729:G:A	0.000213353
17	3882324	17:3882324:G:A	17	4735189	17:4735189:T:C	0.000213325
17	3882324	17:3882324:G:A	17	3688006	17:3688006:A:G	0.000212376
17	3882324	17:3882324:G:A	17	3590342	17:3590342:T:C	0.000211148
17	3882324	17:3882324:G:A	17	3583408	17:3583408:G:A	0.000210544
17	3882324	17:3882324:G:A	17	3656529	17:3656529:G:A	0.000210529
17	3882324	17:3882324:G:A	17	3725132	17:3725132:G:A	0.000210451
17	3882324	17:3882324:G:A	17	3443121	17:3443121:T:A	0.000210247
17	3882324	17:3882324:G:A	17	3528833	17:3528833:G:A	0.000209612
17	3882324	17:3882324:G:A	17	4539726	17:4539726:C:T	0.000209612
17	3882324	17:3882324:G:A	17	3592295	17:3592295:T:C	0.000209611
17	3882324	17:3882324:G:A	17	3904014	17:3904014:C:T	0.000209611
17	3882324	17:3882324:G:A	17	3664366	17:3664366:T:C	0.000209602
17	3882324	17:3882324:G:A	17	4717133	17:4717133:G:A	0.000209093
17	3882324	17:3882324:G:A	17	3843243	17:3843243:I:3	0.000208048
17	3882324	17:3882324:G:A	17	4081299	17:4081299:G:T	0.000207685
17	3882324	17:3882324:G:A	17	4533059	17:4533059:C:T	0.000207563
17	3882324	17:3882324:G:A	17	3518551	17:3518551:C:T	0.00020742
17	3882324	17:3882324:G:A	17	3516395	17:3516395:C:T	0.000207203
17	3882324	17:3882324:G:A	17	4555339	17:4555339:D:7	0.000206523
17	3882324	17:3882324:G:A	17	3695824	17:3695824:I:11.02	0.000206211
17	3882324	17:3882324:G:A	17	4086703	17:4086703:T:C	0.000206169
17	3882324	17:3882324:G:A	17	3532786	17:3532786:C:T	0.000205963
17	3882324	17:3882324:G:A	17	3483639	17:3483639:C:G	0.000205876
17	3882324	17:3882324:G:A	17	3494418	17:3494418:G:A	0.000205626
17	3882324	17:3882324:G:A	17	4631539	17:4631539:A:G	0.000205417
17	3882324	17:3882324:G:A	17	4551971	17:4551971:G:A	0.000204582
17	3882324	17:3882324:G:A	17	4739793	17:4739793:G:T	0.000203596
17	3882324	17:3882324:G:A	17	4532710	17:4532710:T:C	0.000203321
17	3882324	17:3882324:G:A	17	3481611	17:3481611:T:C	0.000203318
17	3882324	17:3882324:G:A	17	2957872	17:2957872:C:A	0.000203267
17	3882324	17:3882324:G:A	17	4744483	17:4744483:D:1	0.000203127
17	3882324	17:3882324:G:A	17	4487906	17:4487906:A:G	0.000202493
17	3882324	17:3882324:G:A	17	4059134	17:4059134:I:2	0.000201802
17	3882324	17:3882324:G:A	17	4109920	17:4109920:G:C	0.000201115
17	3882324	17:3882324:G:A	17	3278383	17:3278383:G:C	0.000201038
17	3882324	17:3882324:G:A	17	4064770	17:4064770:A:C	0.000200417
17	3882324	17:3882324:G:A	17	3483689	17:3483689:I:6	0.000200206
17	3882324	17:3882324:G:A	17	2962802	17:2962802:D:7	0.000199838
17	3882324	17:3882324:G:A	17	4019573	17:4019573:G:A	0.000199491
17	3882324	17:3882324:G:A	17	4289135	17:4289135:G:A	0.000199222
17	3882324	17:3882324:G:A	17	3714964	17:3714964:D:11	0.000199197
17	3882324	17:3882324:G:A	17	3018249	17:3018249:C:A	0.000198937
17	3882324	17:3882324:G:A	17	4783051	17:4783051:C:T	0.000198802
17	3882324	17:3882324:G:A	17	3583275	17:3583275:G:A	0.000198785
17	3882324	17:3882324:G:A	17	3942735	17:3942735:C:T	0.000198766
17	3882324	17:3882324:G:A	17	2998205	17:2998205:A:G	0.000198646
17	3882324	17:3882324:G:A	17	3018151	17:3018151:G:A	0.000198646
17	3882324	17:3882324:G:A	17	3026378	17:3026378:C:T	0.000198646
17	3882324	17:3882324:G:A	17	3092150	17:3092150:T:G	0.000198646
17	3882324	17:3882324:G:A	17	3092823	17:3092823:G:A	0.000198646
17	3882324	17:3882324:G:A	17	3126925	17:3126925:A:C	0.000198646
17	3882324	17:3882324:G:A	17	3198450	17:3198450:C:T	0.000198646
17	3882324	17:3882324:G:A	17	3216399	17:3216399:G:A	0.000198646
17	3882324	17:3882324:G:A	17	3216512	17:3216512:D:1	0.000198646
17	3882324	17:3882324:G:A	17	3278910	17:3278910:G:A	0.000198646
17	3882324	17:3882324:G:A	17	3292080	17:3292080:G:A	0.000198646
17	3882324	17:3882324:G:A	17	3398047	17:3398047:G:A	0.000198646
17	3882324	17:3882324:G:A	17	3432927	17:3432927:D:2	0.000198646
17	3882324	17:3882324:G:A	17	3462488	17:3462488:A:G	0.000198646
17	3882324	17:3882324:G:A	17	3518754	17:3518754:G:A	0.000198646
17	3882324	17:3882324:G:A	17	3526844	17:3526844:D:1	0.000198646
17	3882324	17:3882324:G:A	17	3528117	17:3528117:G:A	0.000198646
17	3882324	17:3882324:G:A	17	3529956	17:3529956:G:A	0.000198646
17	3882324	17:3882324:G:A	17	3530072	17:3530072:C:T	0.000198646
17	3882324	17:3882324:G:A	17	3542455	17:3542455:D:5	0.000198646
17	3882324	17:3882324:G:A	17	3542462	17:3542462:T:A	0.000198646
17	3882324	17:3882324:G:A	17	3571579	17:3571579:C:T	0.000198646
17	3882324	17:3882324:G:A	17	3572217	17:3572217:G:T	0.000198646
17	3882324	17:3882324:G:A	17	3588122	17:3588122:G:A	0.000198646
17	3882324	17:3882324:G:A	17	3590367	17:3590367:G:A	0.000198646
17	3882324	17:3882324:G:A	17	3656635	17:3656635:G:A	0.000198646
17	3882324	17:3882324:G:A	17	3656848	17:3656848:C:T	0.000198646
17	3882324	17:3882324:G:A	17	3660009	17:3660009:G:A	0.000198646
17	3882324	17:3882324:G:A	17	3663759	17:3663759:T:C	0.000198646
17	3882324	17:3882324:G:A	17	3664621	17:3664621:C:G	0.000198646
17	3882324	17:3882324:G:A	17	3676064	17:3676064:T:C	0.000198646
17	3882324	17:3882324:G:A	17	3677569	17:3677569:G:A	0.000198646
17	3882324	17:3882324:G:A	17	3679562	17:3679562:C:T	0.000198646
17	3882324	17:3882324:G:A	17	3688555	17:3688555:G:T	0.000198646
17	3882324	17:3882324:G:A	17	3688807	17:3688807:G:A	0.000198646
17	3882324	17:3882324:G:A	17	3690895	17:3690895:G:A	0.000198646
17	3882324	17:3882324:G:A	17	3761140	17:3761140:T:G	0.000198646
17	3882324	17:3882324:G:A	17	3761244	17:3761244:C:T	0.000198646
17	3882324	17:3882324:G:A	17	3812450	17:3812450:G:A	0.000198646
17	3882324	17:3882324:G:A	17	3865297	17:3865297:G:A	0.000198646
17	3882324	17:3882324:G:A	17	3865951	17:3865951:G:A	0.000198646
17	3882324	17:3882324:G:A	17	3869500	17:3869500:C:G	0.000198646
17	3882324	17:3882324:G:A	17	3869586	17:3869586:C:T	0.000198646
17	3882324	17:3882324:G:A	17	3882606	17:3882606:C:T	0.000198646
17	3882324	17:3882324:G:A	17	3903162	17:3903162:G:A	0.000198646
17	3882324	17:3882324:G:A	17	3916067	17:3916067:A:T	0.000198646
17	3882324	17:3882324:G:A	17	3925354	17:3925354:G:A	0.000198646
17	3882324	17:3882324:G:A	17	3926920	17:3926920:C:T	0.000198646
17	3882324	17:3882324:G:A	17	3928740	17:3928740:A:G	0.000198646
17	3882324	17:3882324:G:A	17	3936271	17:3936271:G:A	0.000198646
17	3882324	17:3882324:G:A	17	3936326	17:3936326:C:T	0.000198646
17	3882324	17:3882324:G:A	17	3941603	17:3941603:G:A	0.000198646
17	3882324	17:3882324:G:A	17	3951589	17:3951589:C:T	0.000198646
17	3882324	17:3882324:G:A	17	4017621	17:4017621:C:T	0.000198646
17	3882324	17:3882324:G:A	17	4018025	17:4018025:A:T	0.000198646
17	3882324	17:3882324:G:A	17	4034260	17:4034260:G:A	0.000198646
17	3882324	17:3882324:G:A	17	4054104	17:4054104:C:T	0.000198646
17	3882324	17:3882324:G:A	17	4086549	17:4086549:C:G	0.000198646
17	3882324	17:3882324:G:A	17	4088781	17:4088781:C:T	0.000198646
17	3882324	17:3882324:G:A	17	4104608	17:4104608:C:T	0.000198646
17	3882324	17:3882324:G:A	17	4150091	17:4150091:A:G	0.000198646
17	3882324	17:3882324:G:A	17	4170814	17:4170814:T:C	0.000198646
17	3882324	17:3882324:G:A	17	4173371	17:4173371:G:A	0.000198646
17	3882324	17:3882324:G:A	17	4181245	17:4181245:C:T	0.000198646
17	3882324	17:3882324:G:A	17	4195110	17:4195110:C:T	0.000198646
17	3882324	17:3882324:G:A	17	4206447	17:4206447:G:A	0.000198646
17	3882324	17:3882324:G:A	17	4216965	17:4216965:A:G	0.000198646
17	3882324	17:3882324:G:A	17	4530833	17:4530833:C:A	0.000198646
17	3882324	17:3882324:G:A	17	4544559	17:4544559:G:A	0.000198646
17	3882324	17:3882324:G:A	17	4544661	17:4544661:G:A	0.000198646
17	3882324	17:3882324:G:A	17	4545120	17:4545120:T:C	0.000198646
17	3882324	17:3882324:G:A	17	4545356	17:4545356:G:A	0.000198646
17	3882324	17:3882324:G:A	17	4545659	17:4545659:C:G	0.000198646
17	3882324	17:3882324:G:A	17	4549356	17:4549356:T:G	0.000198646
17	3882324	17:3882324:G:A	17	4551854	17:4551854:T:C	0.000198646
17	3882324	17:3882324:G:A	17	4552301	17:4552301:G:A	0.000198646
17	3882324	17:3882324:G:A	17	4584853	17:4584853:C:G	0.000198646
17	3882324	17:3882324:G:A	17	4592876	17:4592876:G:T	0.000198646
17	3882324	17:3882324:G:A	17	4592909	17:4592909:A:T	0.000198646
17	3882324	17:3882324:G:A	17	4596986	17:4596986:C:T	0.000198646
17	3882324	17:3882324:G:A	17	4597210	17:4597210:C:T	0.000198646
17	3882324	17:3882324:G:A	17	4607338	17:4607338:C:G	0.000198646
17	3882324	17:3882324:G:A	17	4637204	17:4637204:C:T	0.000198646
17	3882324	17:3882324:G:A	17	4641436	17:4641436:C:T	0.000198646
17	3882324	17:3882324:G:A	17	4674827	17:4674827:C:T	0.000198646
17	3882324	17:3882324:G:A	17	4675317	17:4675317:T:C	0.000198646
17	3882324	17:3882324:G:A	17	4682599	17:4682599:G:A	0.000198646
17	3882324	17:3882324:G:A	17	4682922	17:4682922:C:T	0.000198646
17	3882324	17:3882324:G:A	17	4691345	17:4691345:G:A	0.000198646
17	3882324	17:3882324:G:A	17	4716432	17:4716432:G:A	0.000198646
17	3882324	17:3882324:G:A	17	4720593	17:4720593:G:A	0.000198646
17	3882324	17:3882324:G:A	17	4733091	17:4733091:G:A	0.000198646
17	3882324	17:3882324:G:A	17	4735046	17:4735046:G:A	0.000198646
17	3882324	17:3882324:G:A	17	4735106	17:4735106:G:A	0.000198646
17	3882324	17:3882324:G:A	17	4741904	17:4741904:A:G	0.000198646
17	3882324	17:3882324:G:A	17	4742483	17:4742483:A:G	0.000198646
17	3882324	17:3882324:G:A	17	4744900	17:4744900:C:T	0.000198646
17	3882324	17:3882324:G:A	17	4797404	17:4797404:G:A	0.000198646
17	3882324	17:3882324:G:A	17	4798285	17:4798285:G:A	0.000198646
17	3882324	17:3882324:G:A	17	4809235	17:4809235:G:C	0.000198646
17	3882324	17:3882324:G:A	17	4809999	17:4809999:G:A	0.000198646
17	3882324	17:3882324:G:A	17	4810003	17:4810003:C:T	0.000198646
17	3882324	17:3882324:G:A	17	4814659	17:4814659:G:A	0.000198646
17	3882324	17:3882324:G:A	17	4816547	17:4816547:C:A	0.000198646
17	3882324	17:3882324:G:A	17	4818884	17:4818884:T:C	0.000198646
17	3882324	17:3882324:G:A	17	4819235	17:4819235:G:A	0.000198646
17	3882324	17:3882324:G:A	17	3757903	17:3757903:G:A	0.000198645
17	3882324	17:3882324:G:A	17	3865950	17:3865950:C:T	0.000198645
17	3882324	17:3882324:G:A	17	4179843	17:4179843:C:T	0.000198645
17	3882324	17:3882324:G:A	17	4542950	17:4542950:G:C	0.000198645
17	3882324	17:3882324:G:A	17	4639139	17:4639139:G:A	0.000198645
17	3882324	17:3882324:G:A	17	3624289	17:3624289:G:A	0.000198644
17	3882324	17:3882324:G:A	17	3676219	17:3676219:G:A	0.000198644
17	3882324	17:3882324:G:A	17	3739756	17:3739756:C:T	0.000198644
17	3882324	17:3882324:G:A	17	3005325	17:3005325:C:T	0.000198643
17	3882324	17:3882324:G:A	17	3869405	17:3869405:C:T	0.000198642
17	3882324	17:3882324:G:A	17	4447048	17:4447048:G:A	0.000198642
17	3882324	17:3882324:G:A	17	4541401	17:4541401:G:A	0.000198641
17	3882324	17:3882324:G:A	17	3688005	17:3688005:C:T	0.000198639
17	3882324	17:3882324:G:A	17	3880483	17:3880483:C:T	0.000198639
17	3882324	17:3882324:G:A	17	4249061	17:4249061:D:19	0.000198638
17	3882324	17:3882324:G:A	17	3462709	17:3462709:G:A	0.000198637
17	3882324	17:3882324:G:A	17	4639229	17:4639229:C:T	0.000198637
17	3882324	17:3882324:G:A	17	4639450	17:4639450:A:G	0.000198637
17	3882324	17:3882324:G:A	17	4544991	17:4544991:C:T	0.000198635
17	3882324	17:3882324:G:A	17	3514739	17:3514739:C:T	0.000198632
17	3882324	17:3882324:G:A	17	3926864	17:3926864:C:G	0.000198622
17	3882324	17:3882324:G:A	17	3655406	17:3655406:G:A	0.0001973
17	3882324	17:3882324:G:A	17	4717341	17:4717341:C:G	0.000197295
17	3882324	17:3882324:G:A	17	3420795	17:3420795:A:C	0.000196486
17	3882324	17:3882324:G:A	17	4172710	17:4172710:T:G	0.000195998
17	3882324	17:3882324:G:A	17	2998253	17:2998253:C:T	0.000195759
17	3882324	17:3882324:G:A	17	4513379	17:4513379:T:C	0.000195082
17	3882324	17:3882324:G:A	17	4719256	17:4719256:A:G	0.000195051
17	3882324	17:3882324:G:A	17	4487733	17:4487733:T:C	0.000194419
17	3882324	17:3882324:G:A	17	3543525	17:3543525:G:A	0.000194391
17	3882324	17:3882324:G:A	17	4816632	17:4816632:C:T	0.000194381
17	3882324	17:3882324:G:A	17	4637352	17:4637352:G:A	0.000192826
17	3882324	17:3882324:G:A	17	4487837	17:4487837:C:T	0.000192784
17	3882324	17:3882324:G:A	17	3092905	17:3092905:A:T	0.000192731
17	3882324	17:3882324:G:A	17	4536006	17:4536006:C:T	0.000192611
17	3882324	17:3882324:G:A	17	3668569	17:3668569:G:A	0.000192411
17	3882324	17:3882324:G:A	17	3898140	17:3898140:G:A	0.000191832
17	3882324	17:3882324:G:A	17	3032428	17:3032428:T:C	0.000191312
17	3882324	17:3882324:G:A	17	3818164	17:3818164:A:G	0.0001908
17	3882324	17:3882324:G:A	17	4549995	17:4549995:G:A	0.000189252
17	3882324	17:3882324:G:A	17	4721095	17:4721095:A:C	0.000189122
17	3882324	17:3882324:G:A	17	3676705	17:3676705:D:1	0.000188505
17	3882324	17:3882324:G:A	17	4632090	17:4632090:A:G	0.000186714
17	3882324	17:3882324:G:A	17	3514748	17:3514748:C:T	0.000185841
17	3882324	17:3882324:G:A	17	4718045	17:4718045:C:T	0.000185648
17	3882324	17:3882324:G:A	17	4544853	17:4544853:G:A	0.000184746
17	3882324	17:3882324:G:A	17	3018072	17:3018072:C:T	0.000184278
17	3882324	17:3882324:G:A	17	3585738	17:3585738:C:T	0.000184278
17	3882324	17:3882324:G:A	17	3663978	17:3663978:G:C	0.000184278
17	3882324	17:3882324:G:A	17	4009820	17:4009820:C:T	0.000184278
17	3882324	17:3882324:G:A	17	4209797	17:4209797:T:C	0.000184278
17	3882324	17:3882324:G:A	17	4597075	17:4597075:C:T	0.000184278
17	3882324	17:3882324:G:A	17	4607477	17:4607477:G:A	0.000184278
17	3882324	17:3882324:G:A	17	3446538	17:3446538:C:T	0.000184277
17	3882324	17:3882324:G:A	17	3621366	17:3621366:C:T	0.000184277
17	3882324	17:3882324:G:A	17	3872698	17:3872698:T:A	0.000184258
17	3882324	17:3882324:G:A	17	3872701	17:3872701:C:A	0.00018418
17	3882324	17:3882324:G:A	17	3872702	17:3872702:T:A	0.000184151
17	3882324	17:3882324:G:A	17	3872703	17:3872703:T:G	0.000184127
17	3882324	17:3882324:G:A	17	3732351	17:3732351:A:G	0.000183329
17	3882324	17:3882324:G:A	17	4743238	17:4743238:I:1	0.000183067
17	3882324	17:3882324:G:A	17	4782484	17:4782484:C:T	0.000182455
17	3882324	17:3882324:G:A	17	4811048	17:4811048:D:1	0.000182444
17	3882324	17:3882324:G:A	17	3951195	17:3951195:T:A	0.000182433
17	3882324	17:3882324:G:A	17	3951196	17:3951196:A:T	0.000182306
17	3882324	17:3882324:G:A	17	4721083	17:4721083:G:C	0.000182277
17	3882324	17:3882324:G:A	17	4632118	17:4632118:T:C	0.000181421
17	3882324	17:3882324:G:A	17	3904819	17:3904819:G:T	0.000181385
17	3882324	17:3882324:G:A	17	3554660	17:3554660:I:1	0.000181308
17	3882324	17:3882324:G:A	17	4544935	17:4544935:G:A	0.000180961
17	3882324	17:3882324:G:A	17	4536410	17:4536410:G:A	0.000180248
17	3882324	17:3882324:G:A	17	4541424	17:4541424:G:A	0.000180013
17	3882324	17:3882324:G:A	17	3197878	17:3197878:C:T	0.000177976
17	3882324	17:3882324:G:A	17	4821959	17:4821959:A:T	0.000177785
17	3882324	17:3882324:G:A	17	3675205	17:3675205:D:1	0.000177717
17	3882324	17:3882324:G:A	17	4607482	17:4607482:G:A	0.000177635
17	3882324	17:3882324:G:A	17	3843243	17:3843243:I:1	0.000177106
17	3882324	17:3882324:G:A	17	4703995	17:4703995:C:T	0.000175177
17	3882324	17:3882324:G:A	17	4544448	17:4544448:G:T	0.00017499
17	3882324	17:3882324:G:A	17	3622706	17:3622706:D:4	0.000173712
17	3882324	17:3882324:G:A	17	4731975	17:4731975:C:T	0.000173118
17	3882324	17:3882324:G:A	17	4064855	17:4064855:I:3	0.000172777
17	3882324	17:3882324:G:A	17	4674589	17:4674589:C:G	0.000172056
17	3882324	17:3882324:G:A	17	3615406	17:3615406:C:T	0.000172041
17	3882324	17:3882324:G:A	17	4044383	17:4044383:A:C	0.000172001
17	3882324	17:3882324:G:A	17	3753474	17:3753474:G:C	0.000171882
17	3882324	17:3882324:G:A	17	3801178	17:3801178:G:A	0.000170358
17	3882324	17:3882324:G:A	17	4530968	17:4530968:G:A	0.000170358
17	3882324	17:3882324:G:A	17	3471845	17:3471845:G:A	0.000170351
17	3882324	17:3882324:G:A	17	3935329	17:3935329:G:A	0.000170348
17	3882324	17:3882324:G:A	17	3420738	17:3420738:C:T	0.000170317
17	3882324	17:3882324:G:A	17	4263888	17:4263888:C:T	0.000169468
17	3882324	17:3882324:G:A	17	4536886	17:4536886:C:T	0.000169279
17	3882324	17:3882324:G:A	17	4544404	17:4544404:G:A	0.000169251
17	3882324	17:3882324:G:A	17	4545830	17:4545830:G:A	0.000169251
17	3882324	17:3882324:G:A	17	3216003	17:3216003:G:A	0.000167793
17	3882324	17:3882324:G:A	17	4719221	17:4719221:T:G	0.000167552
17	3882324	17:3882324:G:A	17	3092135	17:3092135:T:C	0.000167244
17	3882324	17:3882324:G:A	17	3215755	17:3215755:C:T	0.000166682
17	3882324	17:3882324:G:A	17	4735235	17:4735235:G:A	0.000166267
17	3882324	17:3882324:G:A	17	3869960	17:3869960:C:T	0.000166023
17	3882324	17:3882324:G:A	17	3591136	17:3591136:G:A	0.000163264
17	3882324	17:3882324:G:A	17	3656625	17:3656625:G:A	0.000163264
17	3882324	17:3882324:G:A	17	3724460	17:3724460:C:G	0.000163264
17	3882324	17:3882324:G:A	17	3724547	17:3724547:C:T	0.000163264
17	3882324	17:3882324:G:A	17	4533417	17:4533417:C:T	0.000163264
17	3882324	17:3882324:G:A	17	4542554	17:4542554:T:A	0.000163264
17	3882324	17:3882324:G:A	17	4544556	17:4544556:G:A	0.000163264
17	3882324	17:3882324:G:A	17	4817977	17:4817977:G:A	0.000163264
17	3882324	17:3882324:G:A	17	3535549	17:3535549:G:A	0.000163262
17	3882324	17:3882324:G:A	17	2980206	17:2980206:A:G	0.000163073
17	3882324	17:3882324:G:A	17	4102227	17:4102227:G:A	0.000162674
17	3882324	17:3882324:G:A	17	3518783	17:3518783:G:A	0.000161558
17	3882324	17:3882324:G:A	17	3573901	17:3573901:G:A	0.000161412
17	3882324	17:3882324:G:A	17	3897970	17:3897970:G:A	0.000160259
17	3882324	17:3882324:G:A	17	4487858	17:4487858:A:G	0.000160062
17	3882324	17:3882324:G:A	17	3279035	17:3279035:C:T	0.000159662
17	3882324	17:3882324:G:A	17	3398023	17:3398023:G:T	0.000159658
17	3882324	17:3882324:G:A	17	4532645	17:4532645:G:A	0.000159318
17	3882324	17:3882324:G:A	17	4533479	17:4533479:C:T	0.000158941
17	3882324	17:3882324:G:A	17	4545006	17:4545006:D:2	0.000158466
17	3882324	17:3882324:G:A	17	4790047	17:4790047:C:A	0.000158162
17	3882324	17:3882324:G:A	17	4790213	17:4790213:G:C	0.000158162
17	3882324	17:3882324:G:A	17	3127183	17:3127183:G:A	0.000157244
17	3882324	17:3882324:G:A	17	4540393	17:4540393:C:T	0.000157058
17	3882324	17:3882324:G:A	17	3216451	17:3216451:G:A	0.000156752
17	3882324	17:3882324:G:A	17	3964303	17:3964303:G:A	0.000156134
17	3882324	17:3882324:G:A	17	4639458	17:4639458:G:C	0.000155975
17	3882324	17:3882324:G:A	17	4539326	17:4539326:C:T	0.000155923
17	3882324	17:3882324:G:A	17	3716889	17:3716889:C:G	0.000154612
17	3882324	17:3882324:G:A	17	4184761	17:4184761:G:T	0.000154495
17	3882324	17:3882324:G:A	17	3622706	17:3622706:I:3.01	0.000153855
17	3882324	17:3882324:G:A	17	3544730	17:3544730:C:G	0.000153054
17	3882324	17:3882324:G:A	17	3951546	17:3951546:I:2	0.000152588
17	3882324	17:3882324:G:A	17	3398069	17:3398069:G:T	0.000152546
17	3882324	17:3882324:G:A	17	4718408	17:4718408:T:C	0.000152408
17	3882324	17:3882324:G:A	17	4536065	17:4536065:C:T	0.000151674
17	3882324	17:3882324:G:A	17	4739342	17:4739342:C:T	0.000151674
17	3882324	17:3882324:G:A	17	3761227	17:3761227:G:A	0.000151671
17	3882324	17:3882324:G:A	17	3592313	17:3592313:G:A	0.000150156
17	3882324	17:3882324:G:A	17	4544688	17:4544688:D:1	0.000150126
17	3882324	17:3882324:G:A	17	4641434	17:4641434:A:G	0.000149207
17	3882324	17:3882324:G:A	17	3840260	17:3840260:D:1	0.000149205
17	3882324	17:3882324:G:A	17	4552026	17:4552026:C:T	0.000149175
17	3882324	17:3882324:G:A	17	3063618	17:3063618:T:C	0.000149143
17	3882324	17:3882324:G:A	17	4156939	17:4156939:G:A	0.000147969
17	3882324	17:3882324:G:A	17	4536437	17:4536437:D:3	0.000147391
17	3882324	17:3882324:G:A	17	3669567	17:3669567:A:C	0.000146916
17	3882324	17:3882324:G:A	17	3197847	17:3197847:C:A	0.000146165
17	3882324	17:3882324:G:A	17	3198248	17:3198248:C:T	0.000146165
17	3882324	17:3882324:G:A	17	3216633	17:3216633:D:11	0.000145981
17	3882324	17:3882324:G:A	17	3516591	17:3516591:A:C	0.000145814
17	3882324	17:3882324:G:A	17	3524178	17:3524178:C:T	0.000145814
17	3882324	17:3882324:G:A	17	3528225	17:3528225:G:A	0.00014566
17	3882324	17:3882324:G:A	17	4536071	17:4536071:C:T	0.000145613
17	3882324	17:3882324:G:A	17	3397981	17:3397981:G:C	0.000145571
17	3882324	17:3882324:G:A	17	4559738	17:4559738:C:T	0.000145571
17	3882324	17:3882324:G:A	17	4157085	17:4157085:C:T	0.000145099
17	3882324	17:3882324:G:A	17	3623343	17:3623343:C:T	0.00014508
17	3882324	17:3882324:G:A	17	4585017	17:4585017:G:T	0.000144727
17	3882324	17:3882324:G:A	17	4672921	17:4672921:I:18.02	0.000143246
17	3882324	17:3882324:G:A	17	3880293	17:3880293:G:A	0.00014257
17	3882324	17:3882324:G:A	17	4638613	17:4638613:C:T	0.000142499
17	3882324	17:3882324:G:A	17	4743205	17:4743205:D:46	0.000142486
17	3882324	17:3882324:G:A	17	4536220	17:4536220:G:T	0.000141879
17	3882324	17:3882324:G:A	17	3583523	17:3583523:G:A	0.000141445
17	3882324	17:3882324:G:A	17	4704468	17:4704468:I:1	0.000141152
17	3882324	17:3882324:G:A	17	4636063	17:4636063:C:T	0.000141093
17	3882324	17:3882324:G:A	17	4557924	17:4557924:C:T	0.000140768
17	3882324	17:3882324:G:A	17	4216891	17:4216891:A:T	0.000140743
17	3882324	17:3882324:G:A	17	3026176	17:3026176:C:T	0.000140414
17	3882324	17:3882324:G:A	17	3681843	17:3681843:G:A	0.000140264
17	3882324	17:3882324:G:A	17	4102226	17:4102226:C:T	0.000140252
17	3882324	17:3882324:G:A	17	4183733	17:4183733:C:T	0.000140242
17	3882324	17:3882324:G:A	17	4289134	17:4289134:T:C	0.00014014
17	3882324	17:3882324:G:A	17	3681989	17:3681989:G:A	0.000140045
17	3882324	17:3882324:G:A	17	3675651	17:3675651:A:G	0.000139962
17	3882324	17:3882324:G:A	17	2962751	17:2962751:T:C	0.000139961
17	3882324	17:3882324:G:A	17	4796116	17:4796116:A:G	0.000139956
17	3882324	17:3882324:G:A	17	3942735	17:3942735:D:1	0.000139925
17	3882324	17:3882324:G:A	17	4008834	17:4008834:T:C	0.000139917
17	3882324	17:3882324:G:A	17	4548062	17:4548062:G:A	0.000139916
17	3882324	17:3882324:G:A	17	3278658	17:3278658:C:T	0.000139909
17	3882324	17:3882324:G:A	17	3008154	17:3008154:G:C	0.000139845
17	3882324	17:3882324:G:A	17	3062896	17:3062896:A:G	0.000139845
17	3882324	17:3882324:G:A	17	3126849	17:3126849:G:A	0.000139845
17	3882324	17:3882324:G:A	17	3215756	17:3215756:G:A	0.000139845
17	3882324	17:3882324:G:A	17	3291875	17:3291875:D:1	0.000139845
17	3882324	17:3882324:G:A	17	3524391	17:3524391:D:4	0.000139845
17	3882324	17:3882324:G:A	17	3573807	17:3573807:G:A	0.000139845
17	3882324	17:3882324:G:A	17	3589772	17:3589772:G:A	0.000139845
17	3882324	17:3882324:G:A	17	3589862	17:3589862:G:C	0.000139845
17	3882324	17:3882324:G:A	17	3589962	17:3589962:C:T	0.000139845
17	3882324	17:3882324:G:A	17	3590927	17:3590927:C:T	0.000139845
17	3882324	17:3882324:G:A	17	3610513	17:3610513:T:C	0.000139845
17	3882324	17:3882324:G:A	17	3610910	17:3610910:C:A	0.000139845
17	3882324	17:3882324:G:A	17	3624082	17:3624082:C:T	0.000139845
17	3882324	17:3882324:G:A	17	3660193	17:3660193:G:T	0.000139845
17	3882324	17:3882324:G:A	17	3660583	17:3660583:C:T	0.000139845
17	3882324	17:3882324:G:A	17	3669496	17:3669496:A:G	0.000139845
17	3882324	17:3882324:G:A	17	3673285	17:3673285:T:C	0.000139845
17	3882324	17:3882324:G:A	17	3676097	17:3676097:C:T	0.000139845
17	3882324	17:3882324:G:A	17	3688620	17:3688620:G:A	0.000139845
17	3882324	17:3882324:G:A	17	3688706	17:3688706:G:T	0.000139845
17	3882324	17:3882324:G:A	17	3690583	17:3690583:C:T	0.000139845
17	3882324	17:3882324:G:A	17	3723837	17:3723837:C:A	0.000139845
17	3882324	17:3882324:G:A	17	3726019	17:3726019:G:A	0.000139845
17	3882324	17:3882324:G:A	17	3757710	17:3757710:A:G	0.000139845
17	3882324	17:3882324:G:A	17	3816292	17:3816292:G:A	0.000139845
17	3882324	17:3882324:G:A	17	3882476	17:3882476:C:T	0.000139845
17	3882324	17:3882324:G:A	17	3916019	17:3916019:G:A	0.000139845
17	3882324	17:3882324:G:A	17	3927639	17:3927639:A:G	0.000139845
17	3882324	17:3882324:G:A	17	3941234	17:3941234:G:A	0.000139845
17	3882324	17:3882324:G:A	17	3942543	17:3942543:G:A	0.000139845
17	3882324	17:3882324:G:A	17	3942655	17:3942655:G:A	0.000139845
17	3882324	17:3882324:G:A	17	3953660	17:3953660:C:T	0.000139845
17	3882324	17:3882324:G:A	17	4032039	17:4032039:G:A	0.000139845
17	3882324	17:3882324:G:A	17	4050695	17:4050695:A:T	0.000139845
17	3882324	17:3882324:G:A	17	4052046	17:4052046:C:T	0.000139845
17	3882324	17:3882324:G:A	17	4066396	17:4066396:T:C	0.000139845
17	3882324	17:3882324:G:A	17	4085850	17:4085850:C:T	0.000139845
17	3882324	17:3882324:G:A	17	4109624	17:4109624:G:C	0.000139845
17	3882324	17:3882324:G:A	17	4170916	17:4170916:C:T	0.000139845
17	3882324	17:3882324:G:A	17	4173984	17:4173984:C:A	0.000139845
17	3882324	17:3882324:G:A	17	4178812	17:4178812:C:T	0.000139845
17	3882324	17:3882324:G:A	17	4178818	17:4178818:C:G	0.000139845
17	3882324	17:3882324:G:A	17	4209758	17:4209758:C:T	0.000139845
17	3882324	17:3882324:G:A	17	4446024	17:4446024:G:A	0.000139845
17	3882324	17:3882324:G:A	17	4449259	17:4449259:C:T	0.000139845
17	3882324	17:3882324:G:A	17	4486231	17:4486231:G:A	0.000139845
17	3882324	17:3882324:G:A	17	4530993	17:4530993:G:A	0.000139845
17	3882324	17:3882324:G:A	17	4545092	17:4545092:G:A	0.000139845
17	3882324	17:3882324:G:A	17	4592441	17:4592441:G:A	0.000139845
17	3882324	17:3882324:G:A	17	4597104	17:4597104:C:T	0.000139845
17	3882324	17:3882324:G:A	17	4607358	17:4607358:C:T	0.000139845
17	3882324	17:3882324:G:A	17	4635795	17:4635795:G:A	0.000139845
17	3882324	17:3882324:G:A	17	4683086	17:4683086:D:2	0.000139845
17	3882324	17:3882324:G:A	17	4720961	17:4720961:T:G	0.000139845
17	3882324	17:3882324:G:A	17	4739928	17:4739928:C:G	0.000139845
17	3882324	17:3882324:G:A	17	4741053	17:4741053:C:T	0.000139845
17	3882324	17:3882324:G:A	17	4741680	17:4741680:G:A	0.000139845
17	3882324	17:3882324:G:A	17	4744344	17:4744344:D:4	0.000139845
17	3882324	17:3882324:G:A	17	4797474	17:4797474:A:C	0.000139845
17	3882324	17:3882324:G:A	17	4807875	17:4807875:G:A	0.000139845
17	3882324	17:3882324:G:A	17	4817132	17:4817132:T:C	0.000139845
17	3882324	17:3882324:G:A	17	4817964	17:4817964:G:T	0.000139845
17	3882324	17:3882324:G:A	17	4818545	17:4818545:C:T	0.000139845
17	3882324	17:3882324:G:A	17	4819216	17:4819216:T:C	0.000139845
17	3882324	17:3882324:G:A	17	4881242	17:4881242:C:T	0.000139845
17	3882324	17:3882324:G:A	17	3664334	17:3664334:G:A	0.000139844
17	3882324	17:3882324:G:A	17	3720367	17:3720367:A:G	0.000139844
17	3882324	17:3882324:G:A	17	3814337	17:3814337:G:A	0.000139844
17	3882324	17:3882324:G:A	17	3862222	17:3862222:C:T	0.000139844
17	3882324	17:3882324:G:A	17	3953608	17:3953608:C:T	0.000139844
17	3882324	17:3882324:G:A	17	4009624	17:4009624:C:T	0.000139844
17	3882324	17:3882324:G:A	17	4194968	17:4194968:C:T	0.000139844
17	3882324	17:3882324:G:A	17	4263501	17:4263501:G:A	0.000139844
17	3882324	17:3882324:G:A	17	4641442	17:4641442:C:T	0.000139844
17	3882324	17:3882324:G:A	17	4735331	17:4735331:G:A	0.000139844
17	3882324	17:3882324:G:A	17	4790088	17:4790088:G:A	0.000139844
17	3882324	17:3882324:G:A	17	4818654	17:4818654:G:A	0.000139844
17	3882324	17:3882324:G:A	17	3728186	17:3728186:T:C	0.000139843
17	3882324	17:3882324:G:A	17	4054281	17:4054281:T:C	0.000139843
17	3882324	17:3882324:G:A	17	4072828	17:4072828:G:C	0.000139843
17	3882324	17:3882324:G:A	17	4540538	17:4540538:C:T	0.000139843
17	3882324	17:3882324:G:A	17	4559740	17:4559740:G:A	0.000139843
17	3882324	17:3882324:G:A	17	4585058	17:4585058:G:A	0.000139843
17	3882324	17:3882324:G:A	17	4639688	17:4639688:C:T	0.000139843
17	3882324	17:3882324:G:A	17	4676603	17:4676603:G:A	0.000139843
17	3882324	17:3882324:G:A	17	4731618	17:4731618:C:G	0.000139843
17	3882324	17:3882324:G:A	17	4783071	17:4783071:C:T	0.000139843
17	3882324	17:3882324:G:A	17	4818613	17:4818613:C:T	0.000139843
17	3882324	17:3882324:G:A	17	4263990	17:4263990:C:A	0.000139842
17	3882324	17:3882324:G:A	17	4558955	17:4558955:G:A	0.000139842
17	3882324	17:3882324:G:A	17	4057907	17:4057907:G:A	0.000139841
17	3882324	17:3882324:G:A	17	3654964	17:3654964:G:A	0.00013984
17	3882324	17:3882324:G:A	17	4731395	17:4731395:C:T	0.00013984
17	3882324	17:3882324:G:A	17	4741505	17:4741505:G:C	0.000139839
17	3882324	17:3882324:G:A	17	4539090	17:4539090:A:C	0.000139838
17	3882324	17:3882324:G:A	17	4554326	17:4554326:C:T	0.000139837
17	3882324	17:3882324:G:A	17	4452916	17:4452916:C:A	0.000139827
17	3882324	17:3882324:G:A	17	3017962	17:3017962:T:A	0.000139808
17	3882324	17:3882324:G:A	17	3573972	17:3573972:G:A	0.000139439
17	3882324	17:3882324:G:A	17	3925403	17:3925403:T:C	0.000139439
17	3882324	17:3882324:G:A	17	4810724	17:4810724:T:C	0.000139437
17	3882324	17:3882324:G:A	17	4042656	17:4042656:D:1	0.000138861
17	3882324	17:3882324:G:A	17	4008802	17:4008802:T:C	0.000138346
17	3882324	17:3882324:G:A	17	4008840	17:4008840:C:T	0.000138346
17	3882324	17:3882324:G:A	17	2964143	17:2964143:C:T	0.000137439
17	3882324	17:3882324:G:A	17	3675840	17:3675840:T:G	0.000135723
17	3882324	17:3882324:G:A	17	3471524	17:3471524:I:15	0.000135032
17	3882324	17:3882324:G:A	17	4545573	17:4545573:C:T	0.00013439
17	3882324	17:3882324:G:A	17	4549501	17:4549501:G:A	0.000134382
17	3882324	17:3882324:G:A	17	3689427	17:3689427:G:A	0.00013426
17	3882324	17:3882324:G:A	17	3592058	17:3592058:C:T	0.000132949
17	3882324	17:3882324:G:A	17	4790118	17:4790118:C:A	0.000132949
17	3882324	17:3882324:G:A	17	3723806	17:3723806:I:6	0.000132947
17	3882324	17:3882324:G:A	17	3898586	17:3898586:C:T	0.000132917
17	3882324	17:3882324:G:A	17	3532641	17:3532641:C:A	0.000132866
17	3882324	17:3882324:G:A	17	3524287	17:3524287:C:T	0.000132856
17	3882324	17:3882324:G:A	17	4105601	17:4105601:G:A	0.000132708
17	3882324	17:3882324:G:A	17	4018009	17:4018009:T:C	0.000132549
17	3882324	17:3882324:G:A	17	3689412	17:3689412:G:A	0.000132236
17	3882324	17:3882324:G:A	17	3622701	17:3622701:I:5	0.00013218
17	3882324	17:3882324:G:A	17	4448239	17:4448239:G:C	0.000132014
17	3882324	17:3882324:G:A	17	4183736	17:4183736:G:A	0.000131618
17	3882324	17:3882324:G:A	17	3198488	17:3198488:T:C	0.000131448
17	3882324	17:3882324:G:A	17	4144095	17:4144095:D:1	0.000131359
17	3882324	17:3882324:G:A	17	4738567	17:4738567:A:C	0.000130684
17	3882324	17:3882324:G:A	17	4156858	17:4156858:A:G	0.000130488
17	3882324	17:3882324:G:A	17	4539966	17:4539966:G:A	0.000130488
17	3882324	17:3882324:G:A	17	4541858	17:4541858:G:A	0.000130488
17	3882324	17:3882324:G:A	17	4637060	17:4637060:G:A	0.00013039
17	3882324	17:3882324:G:A	17	4114401	17:4114401:T:C	0.000129723
17	3882324	17:3882324:G:A	17	3927669	17:3927669:D:1	0.000128618
17	3882324	17:3882324:G:A	17	3757217	17:3757217:C:T	0.000127659
17	3882324	17:3882324:G:A	17	3027153	17:3027153:C:G	0.000126156
17	3882324	17:3882324:G:A	17	3843243	17:3843243:I:4	0.000126025
17	3882324	17:3882324:G:A	17	3840221	17:3840221:A:G	0.000124566
17	3882324	17:3882324:G:A	17	3027144	17:3027144:C:G	0.000123575
17	3882324	17:3882324:G:A	17	3716699	17:3716699:T:C	0.000123454
17	3882324	17:3882324:G:A	17	3724945	17:3724945:G:C	0.000123454
17	3882324	17:3882324:G:A	17	3843052	17:3843052:T:C	0.000123454
17	3882324	17:3882324:G:A	17	4014119	17:4014119:G:A	0.000123454
17	3882324	17:3882324:G:A	17	3812856	17:3812856:G:A	0.000122825
17	3882324	17:3882324:G:A	17	4639660	17:4639660:G:A	0.000122716
17	3882324	17:3882324:G:A	17	4743286	17:4743286:D:6	0.000122204
17	3882324	17:3882324:G:A	17	4006831	17:4006831:A:G	0.000121634
17	3882324	17:3882324:G:A	17	3527932	17:3527932:A:G	0.000120476
17	3882324	17:3882324:G:A	17	3869562	17:3869562:C:G	0.000120257
17	3882324	17:3882324:G:A	17	3869408	17:3869408:C:T	0.000119491
17	3882324	17:3882324:G:A	17	3903505	17:3903505:C:T	0.000119397
17	3882324	17:3882324:G:A	17	4632349	17:4632349:A:G	0.000118696
17	3882324	17:3882324:G:A	17	3530164	17:3530164:G:A	0.000118201
17	3882324	17:3882324:G:A	17	4057906	17:4057906:C:T	0.000118033
17	3882324	17:3882324:G:A	17	3518552	17:3518552:G:A	0.000117493
17	3882324	17:3882324:G:A	17	3801086	17:3801086:C:T	0.000117493
17	3882324	17:3882324:G:A	17	3818606	17:3818606:G:A	0.000117493
17	3882324	17:3882324:G:A	17	4539636	17:4539636:G:A	0.000117493
17	3882324	17:3882324:G:A	17	4731674	17:4731674:T:G	0.000117493
17	3882324	17:3882324:G:A	17	4735292	17:4735292:T:G	0.000117493
17	3882324	17:3882324:G:A	17	3723872	17:3723872:I:6	0.000117483
17	3882324	17:3882324:G:A	17	4639207	17:4639207:G:T	0.00011748
17	3882324	17:3882324:G:A	17	3530301	17:3530301:C:T	0.00011711
17	3882324	17:3882324:G:A	17	3588328	17:3588328:C:T	0.000117029
17	3882324	17:3882324:G:A	17	4810040	17:4810040:C:T	0.000117029
17	3882324	17:3882324:G:A	17	4714932	17:4714932:G:T	0.000116826
17	3882324	17:3882324:G:A	17	3724162	17:3724162:T:A	0.000116548
17	3882324	17:3882324:G:A	17	3513854	17:3513854:G:C	0.000116222
17	3882324	17:3882324:G:A	17	4735268	17:4735268:G:A	0.000116171
17	3882324	17:3882324:G:A	17	4183541	17:4183541:C:T	0.000116133
17	3882324	17:3882324:G:A	17	4810043	17:4810043:G:A	0.000116133
17	3882324	17:3882324:G:A	17	4814646	17:4814646:G:A	0.000116133
17	3882324	17:3882324:G:A	17	4816918	17:4816918:C:G	0.000116133
17	3882324	17:3882324:G:A	17	3689411	17:3689411:C:T	0.000116131
17	3882324	17:3882324:G:A	17	3513833	17:3513833:C:T	0.00011611
17	3882324	17:3882324:G:A	17	3824873	17:3824873:A:G	0.000116065
17	3882324	17:3882324:G:A	17	4735442	17:4735442:A:G	0.000116064
17	3882324	17:3882324:G:A	17	3882176	17:3882176:T:C	0.000115948
17	3882324	17:3882324:G:A	17	4743414	17:4743414:D:2	0.000114759
17	3882324	17:3882324:G:A	17	4743420	17:4743420:D:1	0.000114745
17	3882324	17:3882324:G:A	17	4142692	17:4142692:G:A	0.000113374
17	3882324	17:3882324:G:A	17	3880398	17:3880398:C:T	0.000112436
17	3882324	17:3882324:G:A	17	4592966	17:4592966:C:A	0.000112347
17	3882324	17:3882324:G:A	17	4008537	17:4008537:A:T	0.00011232
17	3882324	17:3882324:G:A	17	3760979	17:3760979:A:G	0.000112189
17	3882324	17:3882324:G:A	17	4555241	17:4555241:T:C	0.000112098
17	3882324	17:3882324:G:A	17	3062770	17:3062770:G:C	0.000111139
17	3882324	17:3882324:G:A	17	4074238	17:4074238:G:A	0.000111115
17	3882324	17:3882324:G:A	17	3724369	17:3724369:G:A	0.000110631
17	3882324	17:3882324:G:A	17	3592080	17:3592080:G:A	0.000110477
17	3882324	17:3882324:G:A	17	4809594	17:4809594:C:G	0.000110213
17	3882324	17:3882324:G:A	17	4536202	17:4536202:A:G	0.000109863
17	3882324	17:3882324:G:A	17	3725184	17:3725184:C:T	0.000109339
17	3882324	17:3882324:G:A	17	4186815	17:4186815:D:1	0.000109339
17	3882324	17:3882324:G:A	17	4738927	17:4738927:G:A	0.000109305
17	3882324	17:3882324:G:A	17	4743238	17:4743238:I:4	0.000109091
17	3882324	17:3882324:G:A	17	3951200	17:3951200:I:1	0.000108916
17	3882324	17:3882324:G:A	17	4551894	17:4551894:C:T	0.00010864
17	3882324	17:3882324:G:A	17	4179622	17:4179622:C:T	0.000108339
17	3882324	17:3882324:G:A	17	3278560	17:3278560:C:T	0.000107401
17	3882324	17:3882324:G:A	17	4545001	17:4545001:C:G	0.000107324
17	3882324	17:3882324:G:A	17	4531176	17:4531176:G:C	0.000107314
17	3882324	17:3882324:G:A	17	3675558	17:3675558:D:2	0.000106969
17	3882324	17:3882324:G:A	17	4734591	17:4734591:G:A	0.000106773
17	3882324	17:3882324:G:A	17	3032316	17:3032316:A:T	0.000106575
17	3882324	17:3882324:G:A	17	4543162	17:4543162:G:A	0.000106409
17	3882324	17:3882324:G:A	17	4499131	17:4499131:G:T	0.000106215
17	3882324	17:3882324:G:A	17	3953703	17:3953703:C:A	0.000106195
17	3882324	17:3882324:G:A	17	4544468	17:4544468:G:A	0.000106195
17	3882324	17:3882324:G:A	17	4639036	17:4639036:G:C	0.000106195
17	3882324	17:3882324:G:A	17	3763979	17:3763979:T:G	0.000106194
17	3882324	17:3882324:G:A	17	4672306	17:4672306:I:6	0.000105995
17	3882324	17:3882324:G:A	17	4019576	17:4019576:C:T	0.000105251
17	3882324	17:3882324:G:A	17	4544673	17:4544673:I:22	0.000105192
17	3882324	17:3882324:G:A	17	3935101	17:3935101:G:C	0.000105102
17	3882324	17:3882324:G:A	17	3420807	17:3420807:C:T	0.000105084
17	3882324	17:3882324:G:A	17	4743673	17:4743673:G:A	0.00010496
17	3882324	17:3882324:G:A	17	4533140	17:4533140:G:A	0.000104947
17	3882324	17:3882324:G:A	17	4783051	17:4783051:C:A	0.000104888
17	3882324	17:3882324:G:A	17	4542375	17:4542375:C:T	0.000104882
17	3882324	17:3882324:G:A	17	3062703	17:3062703:C:G	0.000104876
17	3882324	17:3882324:G:A	17	4641523	17:4641523:D:4	0.000104873
17	3882324	17:3882324:G:A	17	2998387	17:2998387:C:T	0.000104795
17	3882324	17:3882324:G:A	17	3026903	17:3026903:C:T	0.000104795
17	3882324	17:3882324:G:A	17	3093050	17:3093050:A:G	0.000104795
17	3882324	17:3882324:G:A	17	3292170	17:3292170:C:T	0.000104795
17	3882324	17:3882324:G:A	17	3467540	17:3467540:G:C	0.000104795
17	3882324	17:3882324:G:A	17	3518914	17:3518914:G:A	0.000104795
17	3882324	17:3882324:G:A	17	3542726	17:3542726:C:A	0.000104795
17	3882324	17:3882324:G:A	17	3591147	17:3591147:C:G	0.000104795
17	3882324	17:3882324:G:A	17	3615319	17:3615319:G:A	0.000104795
17	3882324	17:3882324:G:A	17	3621266	17:3621266:T:C	0.000104795
17	3882324	17:3882324:G:A	17	3640173	17:3640173:T:C	0.000104795
17	3882324	17:3882324:G:A	17	3659824	17:3659824:G:A	0.000104795
17	3882324	17:3882324:G:A	17	3659974	17:3659974:C:T	0.000104795
17	3882324	17:3882324:G:A	17	3660541	17:3660541:G:A	0.000104795
17	3882324	17:3882324:G:A	17	3663806	17:3663806:C:T	0.000104795
17	3882324	17:3882324:G:A	17	3664257	17:3664257:G:A	0.000104795
17	3882324	17:3882324:G:A	17	3664618	17:3664618:G:A	0.000104795
17	3882324	17:3882324:G:A	17	3675836	17:3675836:C:T	0.000104795
17	3882324	17:3882324:G:A	17	3676033	17:3676033:C:G	0.000104795
17	3882324	17:3882324:G:A	17	3691668	17:3691668:G:A	0.000104795
17	3882324	17:3882324:G:A	17	3695823	17:3695823:C:A	0.000104795
17	3882324	17:3882324:G:A	17	3725573	17:3725573:C:T	0.000104795
17	3882324	17:3882324:G:A	17	3743668	17:3743668:A:G	0.000104795
17	3882324	17:3882324:G:A	17	3750424	17:3750424:C:T	0.000104795
17	3882324	17:3882324:G:A	17	3759621	17:3759621:G:A	0.000104795
17	3882324	17:3882324:G:A	17	3903174	17:3903174:C:T	0.000104795
17	3882324	17:3882324:G:A	17	3936520	17:3936520:T:C	0.000104795
17	3882324	17:3882324:G:A	17	3941292	17:3941292:G:A	0.000104795
17	3882324	17:3882324:G:A	17	4014546	17:4014546:C:T	0.000104795
17	3882324	17:3882324:G:A	17	4074093	17:4074093:C:T	0.000104795
17	3882324	17:3882324:G:A	17	4123900	17:4123900:G:T	0.000104795
17	3882324	17:3882324:G:A	17	4195135	17:4195135:C:T	0.000104795
17	3882324	17:3882324:G:A	17	4195399	17:4195399:G:A	0.000104795
17	3882324	17:3882324:G:A	17	4486208	17:4486208:G:C	0.000104795
17	3882324	17:3882324:G:A	17	4536300	17:4536300:C:T	0.000104795
17	3882324	17:3882324:G:A	17	4536879	17:4536879:C:T	0.000104795
17	3882324	17:3882324:G:A	17	4539875	17:4539875:G:A	0.000104795
17	3882324	17:3882324:G:A	17	4540321	17:4540321:D:2	0.000104795
17	3882324	17:3882324:G:A	17	4549303	17:4549303:G:A	0.000104795
17	3882324	17:3882324:G:A	17	4552121	17:4552121:G:A	0.000104795
17	3882324	17:3882324:G:A	17	4558661	17:4558661:G:A	0.000104795
17	3882324	17:3882324:G:A	17	4593188	17:4593188:G:T	0.000104795
17	3882324	17:3882324:G:A	17	4639107	17:4639107:C:T	0.000104795
17	3882324	17:3882324:G:A	17	4639108	17:4639108:T:C	0.000104795
17	3882324	17:3882324:G:A	17	4639116	17:4639116:C:G	0.000104795
17	3882324	17:3882324:G:A	17	4639536	17:4639536:G:A	0.000104795
17	3882324	17:3882324:G:A	17	4675866	17:4675866:G:A	0.000104795
17	3882324	17:3882324:G:A	17	4719237	17:4719237:C:T	0.000104795
17	3882324	17:3882324:G:A	17	4731653	17:4731653:G:T	0.000104795
17	3882324	17:3882324:G:A	17	4785609	17:4785609:A:G	0.000104795
17	3882324	17:3882324:G:A	17	4785807	17:4785807:A:C	0.000104795
17	3882324	17:3882324:G:A	17	4789896	17:4789896:G:T	0.000104795
17	3882324	17:3882324:G:A	17	4789934	17:4789934:C:G	0.000104795
17	3882324	17:3882324:G:A	17	4796219	17:4796219:C:T	0.000104795
17	3882324	17:3882324:G:A	17	4797826	17:4797826:C:T	0.000104795
17	3882324	17:3882324:G:A	17	4814663	17:4814663:G:A	0.000104795
17	3882324	17:3882324:G:A	17	3658267	17:3658267:C:T	0.000104794
17	3882324	17:3882324:G:A	17	3885349	17:3885349:G:A	0.000104794
17	3882324	17:3882324:G:A	17	4169310	17:4169310:C:T	0.000104794
17	3882324	17:3882324:G:A	17	4533917	17:4533917:G:A	0.000104794
17	3882324	17:3882324:G:A	17	4540394	17:4540394:G:A	0.000104793
17	3882324	17:3882324:G:A	17	3759316	17:3759316:C:A	0.000104792
17	3882324	17:3882324:G:A	17	4633300	17:4633300:C:A	0.000104792
17	3882324	17:3882324:G:A	17	3664170	17:3664170:D:1	0.000104788
17	3882324	17:3882324:G:A	17	4878449	17:4878449:A:G	0.000104788
17	3882324	17:3882324:G:A	17	4104909	17:4104909:C:T	0.000104783
17	3882324	17:3882324:G:A	17	4672921	17:4672921:G:A	0.000104472
17	3882324	17:3882324:G:A	17	4704468	17:4704468:D:2	0.000104377
17	3882324	17:3882324:G:A	17	3873379	17:3873379:C:A	0.000104348
17	3882324	17:3882324:G:A	17	4530667	17:4530667:G:A	0.000104155
17	3882324	17:3882324:G:A	17	4715891	17:4715891:G:A	0.000103664
17	3882324	17:3882324:G:A	17	4187053	17:4187053:C:T	0.00010302
17	3882324	17:3882324:G:A	17	4541431	17:4541431:G:A	0.00010302
17	3882324	17:3882324:G:A	17	4817207	17:4817207:C:T	0.00010302
17	3882324	17:3882324:G:A	17	3679584	17:3679584:C:T	0.00010259
17	3882324	17:3882324:G:A	17	4639422	17:4639422:G:A	0.000102127
17	3882324	17:3882324:G:A	17	3937589	17:3937589:G:A	0.000101369
17	3882324	17:3882324:G:A	17	4584710	17:4584710:G:C	0.000101357
17	3882324	17:3882324:G:A	17	4809268	17:4809268:I:2	0.000101326
17	3882324	17:3882324:G:A	17	4439777	17:4439777:G:T	0.000100605
17	3882324	17:3882324:G:A	17	3676422	17:3676422:G:T	0.000100519
17	3882324	17:3882324:G:A	17	4116896	17:4116896:A:T	9.98373e-05
17	3882324	17:3882324:G:A	17	3591067	17:3591067:G:A	9.97599e-05
17	3882324	17:3882324:G:A	17	4782618	17:4782618:G:A	9.87498e-05
17	3882324	17:3882324:G:A	17	4785600	17:4785600:G:A	9.87498e-05
[truncated: 22,493 more rows]

## Sheet: CAMKK1 rs5610368 
CHR_A	BP_A	SNP_A	CHR_B	BP_B	SNP_B	R2
[truncated: 24,444 more rows]

[truncated: 14 more sheets: CTU1 rs577015585, EHBP1 rs78858847, JAG2, JAG2 rs75980785, KRT4 rs17119420, KRT78 rs59439901 , KRT78 rs73106425, KRT79 rs73102423, KRT79 rs73106411 , PARGP1 rs1287648533 , RASSF8 rs143853626, SOX4 rs190902899, SPATA31A1 rs1199015110 , WDPCP rs61734468 ]
